# Supplementary material for: A diastereomer of methyl (1R,3′S)-1′,1′′-dimethyl-2,2′′-dioxo-2H-dispiro­[ace­naphthyl­ene-1,2′-pyrrolidine-3′,3′′-indoline]-4′-carboxyl­ate
Source: Acta Crystallogr Sect E Struct Rep Online. 2013 Feb 23;69(Pt 3):o441. doi: 10.1107/S1600536813004868 (PMC3588527; doi:10.1107/S1600536813004868)
Supplement: Supplementary file 1 [file e-69-0o441-sup1.cif]

##############################################################################
#                                                                            #
# This CIF contains the data in a paper accepted for publication in          #
# Acta Crystallographica Section E. It conforms to the requirements of       #
# Notes for Authors for Acta Crystallographica Section E, and has been       #
# peer reviewed under the auspices of the IUCr Commission on Journals.       #
#                                                                            #
# Full details of the Crystallographic Information File format               #
# are given in the paper "The Crystallographic Information File (CIF):       #
# a New Standard Archive File for Crystallography" by S. R. Hall, F. H.      #
# Allen and I. D. Brown [Acta Cryst. (1991), A47, 655-685].                  #
#                                                                            #
# The current version of the core CIF dictionary is obtainable from          #
# ftp://ftp.iucr.org/pub/cif_core.dic.                                       #
#                                                                            #
# Software is freely available for graphical display of the structure(s)     #
# in this CIF. For information consult the CIF software page                 #
# http://www.iucr.org/resources/cif/software.                                #
#                                                                            #
# This file may be used for bona fide research purposes within the           #
# scientific community so long as proper attribution is given to the journal # 
# article from which it was obtained.                                        #
#                                                                            #
##############################################################################
data_global
_audit_creation_method     SHELXL-97
_journal_date_recd_electronic     2013-01-22
_journal_date_accepted     2013-02-19
_journal_name_full     'Acta Crystallographica, Section E'
_journal_year     2013
_journal_volume     69
_journal_issue      3
_journal_page_first     o441
_journal_page_last     o441
_journal_paper_category     QO
_journal_paper_doi     10.1107/S1600536813004868
_journal_coeditor_code     BT6885
_publ_contact_author_name     'A. SubbiahPandi'
_publ_contact_author_address
;
Department of Physics
Presidency College
Chennai 600 005
India
;
_publ_contact_author_email     'a_sp59@yahoo.in'
_publ_contact_author_fax     '091 044 2854 4894'
_publ_contact_author_phone     '091 044 2591061'
_publ_section_title
;\
A diastereomer of methyl
(1<i>R</i>,3'<i>S</i>)-1',1''-dimethyl-2,2''-dioxo-2<i>H</i>-\
dispiro[acenaphthylene-1,2'-pyrrolidine-3',3''-indoline]-4'-carboxylate
;
loop_
    _publ_author_name
    _publ_author_address
    'Gnanavelu Ganesh'
;
Department of Physics
S.M.K. Fomra Institute of Technology
Thaiyur
Chennai 603 103
India
;
    'PanneerSelvam Yuvaraj'
;
Industrial Chemistry Laboratory
Central Leather Research Institute
Adyar
Chennai 600 020
India
;
    'Piskala Subburaman Kannan'
;
Department of Physics
S.M.K. Fomra Institute of Technology
Thaiyur
Chennai 603 103
India
;
    'Boreddy Siva Rami Reddy'
;
Industrial Chemistry Laboratory
Central Leather Research Institute
Adyar
Chennai 600 020
India
;
    'Arunachalathevar SubbiahPandi'
;
Department of Physics
Presidency College (Autonomous)
Chennai 600 005
India
;
data_I
_audit_creation_method     SHELXL-97
_chemical_name_systematic
;\
Methyl
(1<i>R</i>,3'<i>S</i>)-1',1''-dimethyl-2,2''-dioxo-2<i>H</i>-\
dispiro[acenaphthylene-1,2'-pyrrolidine-3',3''-indoline]-4'-carboxylate
;
_chemical_name_common     ?
_chemical_formula_moiety     'C26 H22 N2 O4'
_chemical_formula_sum     'C26 H22 N2 O4'
_chemical_formula_iupac     'C26 H22 N2 O4'
_chemical_formula_weight     426.46
_chemical_melting_point     ?
_symmetry_cell_setting     orthorhombic
_symmetry_space_group_name_H-M     'P b c n'
_symmetry_space_group_name_Hall     '-P 2n 2ab'
loop_
    _symmetry_equiv_pos_as_xyz
    'x, y, z'
    '-x+1/2, -y+1/2, z+1/2'
    '-x, y, -z+1/2'
    'x+1/2, -y+1/2, -z'
    '-x, -y, -z'
    'x-1/2, y-1/2, -z-1/2'
    'x, -y, z-1/2'
    '-x-1/2, y-1/2, z'
_cell_length_a     27.2997(15)
_cell_length_b     9.7923(6)
_cell_length_c     15.8557(10)
_cell_angle_alpha     90.00
_cell_angle_beta     90.00
_cell_angle_gamma     90.00
_cell_volume     4238.7(4)
_cell_formula_units_Z     8
_cell_measurement_reflns_used     5039
_cell_measurement_theta_min     1.49
_cell_measurement_theta_max     27.85
_cell_measurement_temperature     293(2)
_exptl_crystal_description     'Block'
_exptl_crystal_colour     colourless
_exptl_crystal_size_max     0.25
_exptl_crystal_size_mid     0.22
_exptl_crystal_size_min     0.19
_exptl_crystal_density_diffrn     1.337
_exptl_crystal_density_meas     ?
_exptl_crystal_density_method     'not measured'
_exptl_crystal_F_000     1792
_exptl_absorpt_coefficient_mu     0.091
_exptl_absorpt_correction_type     multi-scan
_exptl_absorpt_process_details     '(SADABS; Bruker, 2008)'
_exptl_absorpt_correction_T_min     0.978
_exptl_absorpt_correction_T_max     0.983
_exptl_special_details
;
;
_diffrn_ambient_temperature     293(2)
_diffrn_radiation_type     MoK\a
_diffrn_radiation_wavelength     0.71073
_diffrn_radiation_source     'fine-focus sealed tube'
_diffrn_radiation_monochromator     graphite
_diffrn_measurement_device_type     'Bruker APEXII CCD area-detector'
_diffrn_measurement_method     '\w and \f scans'
_diffrn_detector_area_resol_mean     ?
_diffrn_reflns_number     23813
_diffrn_reflns_av_R_equivalents     0.0331
_diffrn_reflns_av_sigmaI/netI     0.0319
_diffrn_reflns_theta_min     2.21
_diffrn_reflns_theta_max     27.85
_diffrn_reflns_theta_full     27.85
_diffrn_measured_fraction_theta_max     0.998
_diffrn_measured_fraction_theta_full     0.998
_diffrn_reflns_limit_h_min     -35
_diffrn_reflns_limit_h_max     31
_diffrn_reflns_limit_k_min     -12
_diffrn_reflns_limit_k_max     11
_diffrn_reflns_limit_l_min     -18
_diffrn_reflns_limit_l_max     20
_diffrn_standards_number     0
_diffrn_standards_interval_count     ?
_diffrn_standards_interval_time     ?
_diffrn_standards_decay_%     ?
_refine_special_details
;
 Refinement of F^2^ against ALL reflections.  The weighted R-factor wR and
 goodness of fit S are based on F^2^, conventional R-factors R are based
 on F, with F set to zero for negative F^2^. The threshold expression of
 F^2^ > 2sigma(F^2^) is used only for calculating R-factors(gt) etc. and is
 not relevant to the choice of reflections for refinement.  R-factors based
 on F^2^ are statistically about twice as large as those based on F, and R-
 factors based on ALL data will be even larger.
;
_reflns_number_total     5039
_reflns_number_gt     3022
_reflns_threshold_expression     I>2\s(I)
_refine_ls_structure_factor_coef     Fsqd
_refine_ls_matrix_type     full
_refine_ls_R_factor_all     0.0916
_refine_ls_R_factor_gt     0.0467
_refine_ls_wR_factor_gt     0.1117
_refine_ls_wR_factor_ref     0.1354
_refine_ls_goodness_of_fit_ref     1.015
_refine_ls_restrained_S_all     1.015
_refine_ls_number_reflns     5039
_refine_ls_number_parameters     292
_refine_ls_number_restraints     0
_refine_ls_hydrogen_treatment     constr
_refine_ls_weighting_scheme     calc
_refine_ls_weighting_details
         'calc w=1/[\s^2^(Fo^2^)+(0.0531P)^2^+1.3523P] where P=(Fo^2^+2Fc^2^)/3'
_atom_sites_solution_hydrogens     geom
_atom_sites_solution_primary     direct
_atom_sites_solution_secondary     difmap
_refine_ls_shift/su_max     0.002
_refine_ls_shift/su_mean     0.000
_refine_diff_density_max     0.170
_refine_diff_density_min     -0.174
_refine_ls_extinction_method     none
_refine_ls_extinction_coef     ?
loop_
    _atom_type_symbol
    _atom_type_description
    _atom_type_scat_dispersion_real
    _atom_type_scat_dispersion_imag
    _atom_type_scat_source
    'C' 'C' 0.0033 0.0016
                         'International Tables Vol C Tables 4.2.6.8 and 6.1.1.4'
    'H' 'H' 0.0000 0.0000
                         'International Tables Vol C Tables 4.2.6.8 and 6.1.1.4'
    'N' 'N' 0.0061 0.0033
                         'International Tables Vol C Tables 4.2.6.8 and 6.1.1.4'
    'O' 'O' 0.0106 0.0060
                         'International Tables Vol C Tables 4.2.6.8 and 6.1.1.4'
_computing_data_collection     '<i>APEX2</i> (Bruker, 2008)'
_computing_cell_refinement     '<i>SAINT</i> (Bruker, 2008)'
_computing_data_reduction     '<i>SAINT</i> (Bruker, 2008)'
_computing_structure_solution     '<i>SHELXS97</i> (Sheldrick, 2008)'
_computing_structure_refinement     '<i>SHELXL97</i> (Sheldrick, 2008)'
_computing_molecular_graphics     '<i>ORTEP-3</i> (Farrugia, 2012)'
_computing_publication_material
              '<i>SHELXL97</i> (Sheldrick, 2008) and <i>PLATON</i> (Spek, 2009)'
loop_
    _atom_site_type_symbol
    _atom_site_label
    _atom_site_fract_x
    _atom_site_fract_y
    _atom_site_fract_z
    _atom_site_U_iso_or_equiv
    _atom_site_adp_type
    _atom_site_calc_flag
    _atom_site_refinement_flags
    _atom_site_occupancy
    _atom_site_symmetry_multiplicity
    _atom_site_disorder_assembly
    _atom_site_disorder_group
    C C1 0.55248(7) -0.08437(18) 0.02663(15) 0.0583(6) Uani d . 1 1 . .
    H H1A 0.5740 -0.1607 0.0354 0.087 Uiso calc R 1 1 . .
    H H1B 0.5527 -0.0596 -0.0320 0.087 Uiso calc R 1 1 . .
    H H1C 0.5198 -0.1088 0.0432 0.087 Uiso calc R 1 1 . .
    C C2 0.57113(7) 0.0054(2) 0.16787(14) 0.0543(5) Uani d . 1 1 . .
    H H2A 0.5784 -0.0897 0.1794 0.065 Uiso calc R 1 1 . .
    H H2B 0.5402 0.0285 0.1943 0.065 Uiso calc R 1 1 . .
    C C3 0.61210(7) 0.09760(19) 0.20075(12) 0.0463(5) Uani d . 1 1 . .
    H H3 0.6412 0.0409 0.2098 0.056 Uiso calc R 1 1 . .
    C C4 0.62250(6) 0.19357(17) 0.12618(11) 0.0380(4) Uani d . 1 1 . .
    C C5 0.61516(6) 0.09285(16) 0.05178(12) 0.0380(4) Uani d . 1 1 . .
    C C6 0.65873(6) -0.01367(18) 0.04464(13) 0.0454(5) Uani d . 1 1 . .
    C C7 0.68374(6) 0.0100(2) -0.03587(13) 0.0492(5) Uani d . 1 1 . .
    C C8 0.72342(7) -0.0500(2) -0.07337(16) 0.0672(6) Uani d . 1 1 . .
    H H8 0.7404 -0.1202 -0.0469 0.081 Uiso calc R 1 1 . .
    C C9 0.73756(9) -0.0022(3) -0.15287(18) 0.0842(8) Uani d . 1 1 . .
    H H9 0.7652 -0.0399 -0.1781 0.101 Uiso calc R 1 1 . .
    C C10 0.71257(9) 0.0973(3) -0.19492(16) 0.0778(7) Uani d . 1 1 . .
    H H10 0.7234 0.1258 -0.2477 0.093 Uiso calc R 1 1 . .
    C C11 0.67050(8) 0.1574(2) -0.15918(14) 0.0573(5) Uani d . 1 1 . .
    C C12 0.65758(7) 0.11197(19) -0.07840(12) 0.0444(4) Uani d . 1 1 . .
    C C13 0.61607(6) 0.15884(17) -0.03457(12) 0.0401(4) Uani d . 1 1 . .
    C C14 0.58614(7) 0.24994(19) -0.07357(13) 0.0500(5) Uani d . 1 1 . .
    H H14 0.5581 0.2818 -0.0467 0.060 Uiso calc R 1 1 . .
    C C15 0.59812(9) 0.2955(2) -0.15527(14) 0.0617(6) Uani d . 1 1 . .
    H H15 0.5773 0.3571 -0.1819 0.074 Uiso calc R 1 1 . .
    C C16 0.63878(9) 0.2529(2) -0.19651(14) 0.0661(6) Uani d . 1 1 . .
    H H16 0.6458 0.2872 -0.2499 0.079 Uiso calc R 1 1 . .
    C C17 0.67325(6) 0.26047(19) 0.12476(12) 0.0413(4) Uani d . 1 1 . .
    C C18 0.61710(6) 0.43187(17) 0.11591(11) 0.0368(4) Uani d . 1 1 . .
    C C19 0.58897(6) 0.31498(16) 0.12240(11) 0.0359(4) Uani d . 1 1 . .
    C C20 0.53874(6) 0.32524(19) 0.12696(13) 0.0479(5) Uani d . 1 1 . .
    H H20 0.5193 0.2477 0.1322 0.058 Uiso calc R 1 1 . .
    C C21 0.51788(7) 0.4538(2) 0.12360(16) 0.0627(6) Uani d . 1 1 . .
    H H21 0.4840 0.4627 0.1268 0.075 Uiso calc R 1 1 . .
    C C22 0.54625(8) 0.5680(2) 0.11568(16) 0.0644(6) Uani d . 1 1 . .
    H H22 0.5313 0.6532 0.1132 0.077 Uiso calc R 1 1 . .
    C C23 0.59676(7) 0.55977(19) 0.11128(13) 0.0501(5) Uani d . 1 1 . .
    H H23 0.6161 0.6374 0.1054 0.060 Uiso calc R 1 1 . .
    C C24 0.70630(7) 0.4956(2) 0.11344(14) 0.0560(5) Uani d . 1 1 . .
    H H24A 0.7370 0.4487 0.1084 0.084 Uiso calc R 1 1 . .
    H H24B 0.7060 0.5481 0.1646 0.084 Uiso calc R 1 1 . .
    H H24C 0.7020 0.5554 0.0660 0.084 Uiso calc R 1 1 . .
    C C25 0.60097(8) 0.1700(2) 0.28144(14) 0.0548(5) Uani d . 1 1 . .
    C C26 0.63246(11) 0.3314(3) 0.37857(16) 0.0865(8) Uani d . 1 1 . .
    H H26A 0.5988 0.3558 0.3876 0.130 Uiso calc R 1 1 . .
    H H26B 0.6520 0.4127 0.3756 0.130 Uiso calc R 1 1 . .
    H H26C 0.6436 0.2755 0.4245 0.130 Uiso calc R 1 1 . .
    N N1 0.56904(5) 0.03024(14) 0.07673(10) 0.0434(4) Uani d . 1 1 . .
    N N2 0.66700(5) 0.39740(15) 0.11545(9) 0.0403(4) Uani d . 1 1 . .
    O O1 0.66576(5) -0.10603(14) 0.09387(10) 0.0617(4) Uani d . 1 1 . .
    O O2 0.71209(5) 0.20188(14) 0.12955(10) 0.0625(4) Uani d . 1 1 . .
    O O3 0.56571(6) 0.1529(2) 0.32417(11) 0.0878(6) Uani d . 1 1 . .
    O O4 0.63683(6) 0.25647(16) 0.30058(10) 0.0693(4) Uani d . 1 1 . .
loop_
    _atom_site_aniso_label
    _atom_site_aniso_U_11
    _atom_site_aniso_U_22
    _atom_site_aniso_U_33
    _atom_site_aniso_U_12
    _atom_site_aniso_U_13
    _atom_site_aniso_U_23
    C1 0.0490(11) 0.0381(10) 0.0879(17) -0.0046(9) -0.0040(11) 0.0022(10)
    C2 0.0531(12) 0.0480(11) 0.0617(14) -0.0003(10) 0.0105(10) 0.0145(10)
    C3 0.0414(10) 0.0462(10) 0.0512(12) 0.0086(8) 0.0057(9) 0.0108(9)
    C4 0.0278(8) 0.0392(9) 0.0470(11) 0.0050(7) 0.0022(7) 0.0035(8)
    C5 0.0293(8) 0.0356(8) 0.0491(11) 0.0030(7) 0.0016(8) 0.0035(8)
    C6 0.0369(9) 0.0405(10) 0.0588(12) 0.0054(8) -0.0038(9) -0.0033(9)
    C7 0.0354(9) 0.0547(11) 0.0576(13) 0.0022(9) -0.0015(9) -0.0152(10)
    C8 0.0456(12) 0.0851(16) 0.0708(16) 0.0130(11) 0.0014(11) -0.0249(13)
    C9 0.0501(14) 0.130(2) 0.0731(18) 0.0053(16) 0.0132(13) -0.0356(18)
    C10 0.0615(15) 0.118(2) 0.0535(15) -0.0135(15) 0.0146(12) -0.0166(15)
    C11 0.0541(12) 0.0691(14) 0.0487(13) -0.0160(11) 0.0033(10) -0.0122(11)
    C12 0.0383(10) 0.0490(10) 0.0460(11) -0.0077(8) -0.0008(8) -0.0098(9)
    C13 0.0346(9) 0.0391(9) 0.0465(11) -0.0042(7) -0.0007(8) -0.0018(8)
    C14 0.0522(11) 0.0468(10) 0.0510(12) 0.0023(9) -0.0042(9) 0.0033(9)
    C15 0.0739(15) 0.0565(12) 0.0546(14) -0.0030(11) -0.0114(12) 0.0076(10)
    C16 0.0824(16) 0.0717(15) 0.0443(13) -0.0195(14) -0.0002(12) 0.0046(11)
    C17 0.0298(9) 0.0503(10) 0.0439(11) 0.0042(8) 0.0005(8) -0.0039(8)
    C18 0.0312(9) 0.0406(9) 0.0388(10) 0.0001(7) -0.0009(7) 0.0022(7)
    C19 0.0302(8) 0.0364(9) 0.0410(10) 0.0028(7) 0.0035(7) 0.0027(7)
    C20 0.0287(9) 0.0435(10) 0.0716(14) 0.0002(8) 0.0057(9) 0.0043(9)
    C21 0.0327(10) 0.0522(12) 0.1033(19) 0.0103(9) 0.0043(11) 0.0031(12)
    C22 0.0507(12) 0.0411(11) 0.1013(19) 0.0123(10) -0.0040(12) 0.0057(11)
    C23 0.0472(11) 0.0385(10) 0.0646(14) -0.0027(8) -0.0034(10) 0.0049(9)
    C24 0.0359(10) 0.0637(12) 0.0684(15) -0.0142(9) 0.0005(10) -0.0036(11)
    C25 0.0512(12) 0.0612(13) 0.0522(13) 0.0139(10) 0.0039(10) 0.0137(10)
    C26 0.113(2) 0.0783(17) 0.0680(17) 0.0095(16) 0.0000(16) -0.0145(14)
    N1 0.0343(8) 0.0364(8) 0.0595(10) -0.0005(6) 0.0051(7) 0.0061(7)
    N2 0.0283(7) 0.0451(8) 0.0474(9) -0.0041(6) -0.0004(6) 0.0007(7)
    O1 0.0559(9) 0.0494(8) 0.0797(11) 0.0188(7) 0.0000(8) 0.0083(8)
    O2 0.0301(7) 0.0664(9) 0.0908(12) 0.0120(6) -0.0030(7) -0.0080(8)
    O3 0.0700(11) 0.1265(15) 0.0668(11) 0.0017(10) 0.0238(9) -0.0047(11)
    O4 0.0766(11) 0.0749(10) 0.0566(10) -0.0028(9) 0.0069(8) -0.0051(8)
_geom_special_details
;
 All esds (except the esd in the dihedral angle between two l.s. planes)
 are estimated using the full covariance matrix.  The cell esds are taken
 into account individually in the estimation of esds in distances, angles
 and torsion angles; correlations between esds in cell parameters are only
 used when they are defined by crystal symmetry.  An approximate (isotropic)
 treatment of cell esds is used for estimating esds involving l.s. planes.
;
loop_
    _geom_bond_atom_site_label_1
    _geom_bond_atom_site_label_2
    _geom_bond_site_symmetry_2
    _geom_bond_distance
    _geom_bond_publ_flag
    C1 N1 . 1.447(2) ?
    C1 H1A . 0.9600 ?
    C1 H1B . 0.9600 ?
    C1 H1C . 0.9600 ?
    C2 N1 . 1.467(3) ?
    C2 C3 . 1.529(3) ?
    C2 H2A . 0.9700 ?
    C2 H2B . 0.9700 ?
    C3 C25 . 1.494(3) ?
    C3 C4 . 1.537(2) ?
    C3 H3 . 0.9800 ?
    C4 C19 . 1.502(2) ?
    C4 C17 . 1.533(2) ?
    C4 C5 . 1.551(2) ?
    C5 N1 . 1.455(2) ?
    C5 C13 . 1.514(2) ?
    C5 C6 . 1.586(2) ?
    C6 O1 . 1.210(2) ?
    C6 C7 . 1.466(3) ?
    C7 C8 . 1.368(3) ?
    C7 C12 . 1.401(3) ?
    C8 C9 . 1.399(4) ?
    C8 H8 . 0.9300 ?
    C9 C10 . 1.364(4) ?
    C9 H9 . 0.9300 ?
    C10 C11 . 1.410(3) ?
    C10 H10 . 0.9300 ?
    C11 C12 . 1.401(3) ?
    C11 C16 . 1.406(3) ?
    C12 C13 . 1.406(2) ?
    C13 C14 . 1.359(2) ?
    C14 C15 . 1.408(3) ?
    C14 H14 . 0.9300 ?
    C15 C16 . 1.354(3) ?
    C15 H15 . 0.9300 ?
    C16 H16 . 0.9300 ?
    C17 O2 . 1.208(2) ?
    C17 N2 . 1.360(2) ?
    C18 C23 . 1.372(2) ?
    C18 C19 . 1.382(2) ?
    C18 N2 . 1.403(2) ?
    C19 C20 . 1.377(2) ?
    C20 C21 . 1.383(3) ?
    C20 H20 . 0.9300 ?
    C21 C22 . 1.366(3) ?
    C21 H21 . 0.9300 ?
    C22 C23 . 1.383(3) ?
    C22 H22 . 0.9300 ?
    C23 H23 . 0.9300 ?
    C24 N2 . 1.441(2) ?
    C24 H24A . 0.9600 ?
    C24 H24B . 0.9600 ?
    C24 H24C . 0.9600 ?
    C25 O3 . 1.189(2) ?
    C25 O4 . 1.330(3) ?
    C26 O4 . 1.443(3) ?
    C26 H26A . 0.9600 ?
    C26 H26B . 0.9600 ?
    C26 H26C . 0.9600 ?
loop_
    _geom_angle_atom_site_label_1
    _geom_angle_atom_site_label_2
    _geom_angle_atom_site_label_3
    _geom_angle_site_symmetry_1
    _geom_angle_site_symmetry_3
    _geom_angle
    _geom_angle_publ_flag
    N1 C1 H1A . . 109.5 ?
    N1 C1 H1B . . 109.5 ?
    H1A C1 H1B . . 109.5 ?
    N1 C1 H1C . . 109.5 ?
    H1A C1 H1C . . 109.5 ?
    H1B C1 H1C . . 109.5 ?
    N1 C2 C3 . . 105.47(15) ?
    N1 C2 H2A . . 110.6 ?
    C3 C2 H2A . . 110.6 ?
    N1 C2 H2B . . 110.6 ?
    C3 C2 H2B . . 110.6 ?
    H2A C2 H2B . . 108.8 ?
    C25 C3 C2 . . 115.06(17) ?
    C25 C3 C4 . . 113.98(16) ?
    C2 C3 C4 . . 103.53(15) ?
    C25 C3 H3 . . 108.0 ?
    C2 C3 H3 . . 108.0 ?
    C4 C3 H3 . . 108.0 ?
    C19 C4 C17 . . 102.25(13) ?
    C19 C4 C3 . . 113.70(14) ?
    C17 C4 C3 . . 116.09(15) ?
    C19 C4 C5 . . 113.23(14) ?
    C17 C4 C5 . . 112.19(14) ?
    C3 C4 C5 . . 99.93(13) ?
    N1 C5 C13 . . 116.08(14) ?
    N1 C5 C4 . . 99.96(13) ?
    C13 C5 C4 . . 114.48(13) ?
    N1 C5 C6 . . 113.03(13) ?
    C13 C5 C6 . . 101.76(14) ?
    C4 C5 C6 . . 112.06(14) ?
    O1 C6 C7 . . 127.30(17) ?
    O1 C6 C5 . . 124.36(17) ?
    C7 C6 C5 . . 107.91(15) ?
    C8 C7 C12 . . 120.0(2) ?
    C8 C7 C6 . . 132.8(2) ?
    C12 C7 C6 . . 107.11(16) ?
    C7 C8 C9 . . 117.8(2) ?
    C7 C8 H8 . . 121.1 ?
    C9 C8 H8 . . 121.1 ?
    C10 C9 C8 . . 122.8(2) ?
    C10 C9 H9 . . 118.6 ?
    C8 C9 H9 . . 118.6 ?
    C9 C10 C11 . . 120.6(2) ?
    C9 C10 H10 . . 119.7 ?
    C11 C10 H10 . . 119.7 ?
    C12 C11 C16 . . 116.18(19) ?
    C12 C11 C10 . . 116.1(2) ?
    C16 C11 C10 . . 127.6(2) ?
    C7 C12 C11 . . 122.55(18) ?
    C7 C12 C13 . . 113.93(18) ?
    C11 C12 C13 . . 123.44(19) ?
    C14 C13 C12 . . 118.29(18) ?
    C14 C13 C5 . . 133.00(17) ?
    C12 C13 C5 . . 108.70(15) ?
    C13 C14 C15 . . 119.1(2) ?
    C13 C14 H14 . . 120.4 ?
    C15 C14 H14 . . 120.4 ?
    C16 C15 C14 . . 122.5(2) ?
    C16 C15 H15 . . 118.8 ?
    C14 C15 H15 . . 118.8 ?
    C15 C16 C11 . . 120.4(2) ?
    C15 C16 H16 . . 119.8 ?
    C11 C16 H16 . . 119.8 ?
    O2 C17 N2 . . 125.81(17) ?
    O2 C17 C4 . . 126.13(17) ?
    N2 C17 C4 . . 108.05(14) ?
    C23 C18 C19 . . 122.33(16) ?
    C23 C18 N2 . . 127.75(16) ?
    C19 C18 N2 . . 109.91(14) ?
    C20 C19 C18 . . 119.80(15) ?
    C20 C19 C4 . . 131.52(15) ?
    C18 C19 C4 . . 108.64(14) ?
    C19 C20 C21 . . 118.33(17) ?
    C19 C20 H20 . . 120.8 ?
    C21 C20 H20 . . 120.8 ?
    C22 C21 C20 . . 121.03(18) ?
    C22 C21 H21 . . 119.5 ?
    C20 C21 H21 . . 119.5 ?
    C21 C22 C23 . . 121.47(18) ?
    C21 C22 H22 . . 119.3 ?
    C23 C22 H22 . . 119.3 ?
    C18 C23 C22 . . 117.02(18) ?
    C18 C23 H23 . . 121.5 ?
    C22 C23 H23 . . 121.5 ?
    N2 C24 H24A . . 109.5 ?
    N2 C24 H24B . . 109.5 ?
    H24A C24 H24B . . 109.5 ?
    N2 C24 H24C . . 109.5 ?
    H24A C24 H24C . . 109.5 ?
    H24B C24 H24C . . 109.5 ?
    O3 C25 O4 . . 123.7(2) ?
    O3 C25 C3 . . 125.9(2) ?
    O4 C25 C3 . . 110.38(17) ?
    O4 C26 H26A . . 109.5 ?
    O4 C26 H26B . . 109.5 ?
    H26A C26 H26B . . 109.5 ?
    O4 C26 H26C . . 109.5 ?
    H26A C26 H26C . . 109.5 ?
    H26B C26 H26C . . 109.5 ?
    C1 N1 C5 . . 116.59(15) ?
    C1 N1 C2 . . 115.12(15) ?
    C5 N1 C2 . . 107.69(14) ?
    C17 N2 C18 . . 111.00(14) ?
    C17 N2 C24 . . 124.54(15) ?
    C18 N2 C24 . . 124.22(15) ?
    C25 O4 C26 . . 117.31(19) ?
loop_
    _geom_torsion_atom_site_label_1
    _geom_torsion_atom_site_label_2
    _geom_torsion_atom_site_label_3
    _geom_torsion_atom_site_label_4
    _geom_torsion_site_symmetry_1
    _geom_torsion_site_symmetry_2
    _geom_torsion_site_symmetry_3
    _geom_torsion_site_symmetry_4
    _geom_torsion
    _geom_torsion_publ_flag
    N1 C2 C3 C25 . . . . 137.57(16) ?
    N1 C2 C3 C4 . . . . 12.55(18) ?
    C25 C3 C4 C19 . . . . -41.3(2) ?
    C2 C3 C4 C19 . . . . 84.45(18) ?
    C25 C3 C4 C17 . . . . 77.0(2) ?
    C2 C3 C4 C17 . . . . -157.33(15) ?
    C25 C3 C4 C5 . . . . -162.21(15) ?
    C2 C3 C4 C5 . . . . -36.50(16) ?
    C19 C4 C5 N1 . . . . -73.87(16) ?
    C17 C4 C5 N1 . . . . 171.02(13) ?
    C3 C4 C5 N1 . . . . 47.41(14) ?
    C19 C4 C5 C13 . . . . 50.91(19) ?
    C17 C4 C5 C13 . . . . -64.20(18) ?
    C3 C4 C5 C13 . . . . 172.20(14) ?
    C19 C4 C5 C6 . . . . 166.14(14) ?
    C17 C4 C5 C6 . . . . 51.03(19) ?
    C3 C4 C5 C6 . . . . -72.58(16) ?
    N1 C5 C6 O1 . . . . -40.9(3) ?
    C13 C5 C6 O1 . . . . -166.14(18) ?
    C4 C5 C6 O1 . . . . 71.1(2) ?
    N1 C5 C6 C7 . . . . 131.98(16) ?
    C13 C5 C6 C7 . . . . 6.77(17) ?
    C4 C5 C6 C7 . . . . -115.98(16) ?
    O1 C6 C7 C8 . . . . -8.3(4) ?
    C5 C6 C7 C8 . . . . 179.0(2) ?
    O1 C6 C7 C12 . . . . 168.86(19) ?
    C5 C6 C7 C12 . . . . -3.79(19) ?
    C12 C7 C8 C9 . . . . 2.4(3) ?
    C6 C7 C8 C9 . . . . 179.3(2) ?
    C7 C8 C9 C10 . . . . -2.3(4) ?
    C8 C9 C10 C11 . . . . 0.0(4) ?
    C9 C10 C11 C12 . . . . 2.0(3) ?
    C9 C10 C11 C16 . . . . -174.9(2) ?
    C8 C7 C12 C11 . . . . -0.4(3) ?
    C6 C7 C12 C11 . . . . -178.03(17) ?
    C8 C7 C12 C13 . . . . 176.48(17) ?
    C6 C7 C12 C13 . . . . -1.1(2) ?
    C16 C11 C12 C7 . . . . 175.42(18) ?
    C10 C11 C12 C7 . . . . -1.8(3) ?
    C16 C11 C12 C13 . . . . -1.2(3) ?
    C10 C11 C12 C13 . . . . -178.42(18) ?
    C7 C12 C13 C14 . . . . -174.87(16) ?
    C11 C12 C13 C14 . . . . 2.0(3) ?
    C7 C12 C13 C5 . . . . 5.8(2) ?
    C11 C12 C13 C5 . . . . -177.31(16) ?
    N1 C5 C13 C14 . . . . 50.3(3) ?
    C4 C5 C13 C14 . . . . -65.5(2) ?
    C6 C5 C13 C14 . . . . 173.43(19) ?
    N1 C5 C13 C12 . . . . -130.55(15) ?
    C4 C5 C13 C12 . . . . 113.69(15) ?
    C6 C5 C13 C12 . . . . -7.40(17) ?
    C12 C13 C14 C15 . . . . -1.0(3) ?
    C5 C13 C14 C15 . . . . 178.08(18) ?
    C13 C14 C15 C16 . . . . -0.7(3) ?
    C14 C15 C16 C11 . . . . 1.5(3) ?
    C12 C11 C16 C15 . . . . -0.6(3) ?
    C10 C11 C16 C15 . . . . 176.3(2) ?
    C19 C4 C17 O2 . . . . 177.45(19) ?
    C3 C4 C17 O2 . . . . 53.1(3) ?
    C5 C4 C17 O2 . . . . -60.9(2) ?
    C19 C4 C17 N2 . . . . -3.77(19) ?
    C3 C4 C17 N2 . . . . -128.12(16) ?
    C5 C4 C17 N2 . . . . 117.86(16) ?
    C23 C18 C19 C20 . . . . -2.0(3) ?
    N2 C18 C19 C20 . . . . 177.74(17) ?
    C23 C18 C19 C4 . . . . -179.96(17) ?
    N2 C18 C19 C4 . . . . -0.3(2) ?
    C17 C4 C19 C20 . . . . -175.3(2) ?
    C3 C4 C19 C20 . . . . -49.4(3) ?
    C5 C4 C19 C20 . . . . 63.8(3) ?
    C17 C4 C19 C18 . . . . 2.39(18) ?
    C3 C4 C19 C18 . . . . 128.31(16) ?
    C5 C4 C19 C18 . . . . -118.52(16) ?
    C18 C19 C20 C21 . . . . 0.9(3) ?
    C4 C19 C20 C21 . . . . 178.4(2) ?
    C19 C20 C21 C22 . . . . 0.2(3) ?
    C20 C21 C22 C23 . . . . -0.4(4) ?
    C19 C18 C23 C22 . . . . 1.7(3) ?
    N2 C18 C23 C22 . . . . -177.93(19) ?
    C21 C22 C23 C18 . . . . -0.5(3) ?
    C2 C3 C25 O3 . . . . 6.7(3) ?
    C4 C3 C25 O3 . . . . 126.1(2) ?
    C2 C3 C25 O4 . . . . -174.36(16) ?
    C4 C3 C25 O4 . . . . -55.0(2) ?
    C13 C5 N1 C1 . . . . 63.6(2) ?
    C4 C5 N1 C1 . . . . -172.74(14) ?
    C6 C5 N1 C1 . . . . -53.5(2) ?
    C13 C5 N1 C2 . . . . -165.25(15) ?
    C4 C5 N1 C2 . . . . -41.59(16) ?
    C6 C5 N1 C2 . . . . 77.70(18) ?
    C3 C2 N1 C1 . . . . 150.60(15) ?
    C3 C2 N1 C5 . . . . 18.64(18) ?
    O2 C17 N2 C18 . . . . -177.33(18) ?
    C4 C17 N2 C18 . . . . 3.9(2) ?
    O2 C17 N2 C24 . . . . -2.8(3) ?
    C4 C17 N2 C24 . . . . 178.40(16) ?
    C23 C18 N2 C17 . . . . 177.32(19) ?
    C19 C18 N2 C17 . . . . -2.4(2) ?
    C23 C18 N2 C24 . . . . 2.8(3) ?
    C19 C18 N2 C24 . . . . -176.90(17) ?
    O3 C25 O4 C26 . . . . 1.0(3) ?
    C3 C25 O4 C26 . . . . -177.94(18) ?
loop_
    _geom_hbond_atom_site_label_D
    _geom_hbond_atom_site_label_H
    _geom_hbond_atom_site_label_A
    _geom_hbond_site_symmetry_A
    _geom_hbond_distance_DH
    _geom_hbond_distance_HA
    _geom_hbond_distance_DA
    _geom_hbond_angle_DHA
    C1 H1B O3 7 0.96 2.48 3.299(3) 142.8
    C20 H20 O3 3_655 0.93 2.59 3.403(3) 145.7
_iucr_refine_instructions_details
;
TITL 1B in Pbcn
CELL  0.71073  27.2997   9.7923  15.8557   90.000   90.000   90.000
ZERR     8.00   0.0015   0.0006   0.0010    0.000    0.000    0.000
LATT   1
SYMM  1/2 - X, 1/2 - Y, 1/2 + Z
SYMM  - X,   Y, 1/2 - Z
SYMM  1/2 + X, 1/2 - Y, - Z
SFAC  C    H    N    O
UNIT  208  176  16   32
MERG   2
FMAP   2
PLAN   20
ACTA
BOND   $H
CONF
EQIV $1 x,-y,-1/2+z
HTAB C1,O3_$1
EQIV $2 1-x,y,1/2-z
HTAB C20,O3_$2
OMIT 2 0 0
L.S.  20
WGHT    0.053100    1.352300
FVAR       0.06693
C1    1    0.552478   -0.084366    0.026629    11.00000    0.04895    0.03806 =
         0.08790    0.00215   -0.00402   -0.00461
AFIX 137
H1A   2    0.573957   -0.160681    0.035396    11.00000   -1.50000
H1B   2    0.552678   -0.059593   -0.031951    11.00000   -1.50000
H1C   2    0.519816   -0.108839    0.043211    11.00000   -1.50000
AFIX   0
C2    1    0.571135    0.005420    0.167871    11.00000    0.05307    0.04799 =
         0.06174    0.01449    0.01052   -0.00027
AFIX  23
H2A   2    0.578435   -0.089715    0.179383    11.00000   -1.20000
H2B   2    0.540172    0.028516    0.194274    11.00000   -1.20000
AFIX   0
C3    1    0.612098    0.097598    0.200750    11.00000    0.04142    0.04616 =
         0.05118    0.01083    0.00568    0.00856
AFIX  13
H3    2    0.641215    0.040914    0.209767    11.00000   -1.20000
AFIX   0
C4    1    0.622504    0.193567    0.126177    11.00000    0.02779    0.03920 =
         0.04702    0.00351    0.00220    0.00495
C5    1    0.615161    0.092846    0.051780    11.00000    0.02933    0.03557 =
         0.04911    0.00351    0.00164    0.00300
C6    1    0.658731   -0.013665    0.044641    11.00000    0.03694    0.04051 =
         0.05878   -0.00330   -0.00375    0.00540
C7    1    0.683735    0.009962   -0.035875    11.00000    0.03539    0.05466 =
         0.05760   -0.01520   -0.00148    0.00215
C8    1    0.723425   -0.050006   -0.073365    11.00000    0.04556    0.08513 =
         0.07081   -0.02490    0.00145    0.01298
AFIX  43
H8    2    0.740441   -0.120213   -0.046871    11.00000   -1.20000
AFIX   0
C9    1    0.737559   -0.002212   -0.152872    11.00000    0.05010    0.12953 =
         0.07310   -0.03563    0.01321    0.00527
AFIX  43
H9    2    0.765174   -0.039913   -0.178122    11.00000   -1.20000
AFIX   0
C10   1    0.712572    0.097295   -0.194922    11.00000    0.06151    0.11832 =
         0.05349   -0.01665    0.01459   -0.01345
AFIX  43
H10   2    0.723391    0.125770   -0.247686    11.00000   -1.20000
AFIX   0
C11   1    0.670500    0.157411   -0.159179    11.00000    0.05412    0.06911 =
         0.04874   -0.01222    0.00334   -0.01597
C12   1    0.657575    0.111972   -0.078398    11.00000    0.03834    0.04902 =
         0.04596   -0.00979   -0.00081   -0.00771
C13   1    0.616065    0.158836   -0.034575    11.00000    0.03459    0.03908 =
         0.04654   -0.00178   -0.00071   -0.00416
C14   1    0.586141    0.249941   -0.073573    11.00000    0.05219    0.04676 =
         0.05105    0.00327   -0.00415    0.00228
AFIX  43
H14   2    0.558111    0.281820   -0.046676    11.00000   -1.20000
AFIX   0
C15   1    0.598118    0.295487   -0.155268    11.00000    0.07392    0.05655 =
         0.05465    0.00758   -0.01144   -0.00298
AFIX  43
H15   2    0.577313    0.357111   -0.181888    11.00000   -1.20000
AFIX   0
C16   1    0.638777    0.252948   -0.196514    11.00000    0.08240    0.07170 =
         0.04431    0.00464   -0.00020   -0.01949
AFIX  43
H16   2    0.645760    0.287164   -0.249892    11.00000   -1.20000
AFIX   0
C17   1    0.673247    0.260467    0.124764    11.00000    0.02978    0.05031 =
         0.04386   -0.00389    0.00045    0.00423
C18   1    0.617104    0.431873    0.115912    11.00000    0.03116    0.04057 =
         0.03878    0.00224   -0.00093    0.00013
C19   1    0.588965    0.314979    0.122405    11.00000    0.03022    0.03644 =
         0.04103    0.00268    0.00349    0.00282
C20   1    0.538738    0.325240    0.126964    11.00000    0.02875    0.04347 =
         0.07160    0.00428    0.00575    0.00016
AFIX  43
H20   2    0.519325    0.247655    0.132175    11.00000   -1.20000
AFIX   0
C21   1    0.517881    0.453825    0.123598    11.00000    0.03267    0.05216 =
         0.10331    0.00309    0.00434    0.01033
AFIX  43
H21   2    0.484014    0.462690    0.126773    11.00000   -1.20000
AFIX   0
C22   1    0.546252    0.568025    0.115683    11.00000    0.05072    0.04106 =
         0.10133    0.00568   -0.00403    0.01228
AFIX  43
H22   2    0.531268    0.653223    0.113204    11.00000   -1.20000
AFIX   0
C23   1    0.596756    0.559768    0.111275    11.00000    0.04715    0.03850 =
         0.06456    0.00493   -0.00342   -0.00268
AFIX  43
H23   2    0.616065    0.637437    0.105429    11.00000   -1.20000
AFIX   0
C24   1    0.706304    0.495572    0.113438    11.00000    0.03587    0.06372 =
         0.06841   -0.00360    0.00047   -0.01424
AFIX 137
H24A  2    0.737040    0.448651    0.108379    11.00000   -1.50000
H24B  2    0.706049    0.548099    0.164559    11.00000   -1.50000
H24C  2    0.702007    0.555373    0.066035    11.00000   -1.50000
AFIX   0
C25   1    0.600975    0.169972    0.281437    11.00000    0.05119    0.06117 =
         0.05215    0.01374    0.00388    0.01388
C26   1    0.632460    0.331412    0.378575    11.00000    0.11323    0.07830 =
         0.06798   -0.01450    0.00002    0.00953
AFIX 137
H26A  2    0.598807    0.355830    0.387586    11.00000   -1.50000
H26B  2    0.652028    0.412722    0.375572    11.00000   -1.50000
H26C  2    0.643637    0.275545    0.424455    11.00000   -1.50000
AFIX   0
N1    3    0.569037    0.030239    0.076731    11.00000    0.03425    0.03642 =
         0.05952    0.00608    0.00512   -0.00049
N2    3    0.667003    0.397397    0.115453    11.00000    0.02826    0.04511 =
         0.04741    0.00069   -0.00040   -0.00405
O1    4    0.665756   -0.106029    0.093874    11.00000    0.05592    0.04937 =
         0.07968    0.00830   -0.00004    0.01876
O2    4    0.712094    0.201883    0.129546    11.00000    0.03011    0.06642 =
         0.09083   -0.00799   -0.00299    0.01197
O3    4    0.565714    0.152894    0.324173    11.00000    0.06996    0.12649 =
         0.06685   -0.00472    0.02376    0.00174
O4    4    0.636828    0.256468    0.300583    11.00000    0.07659    0.07485 =
         0.05659   -0.00514    0.00694   -0.00284
HKLF 4
REM  1B in Pbcn
REM R1 =  0.0467 for   3022 Fo > 4sig(Fo)  and  0.0916 for all   5039 data
REM    292 parameters refined using      0 restraints
END
;
