# Supplementary material for: A diastereomer of methyl (1R,3′S)-1′,1′′-dimethyl-2,2′′-dioxo-2H-dispiro­[ace­naphthyl­ene-1,2′-pyrrolidine-3′,3′′-indoline]-4′-carboxyl­ate
Source: Acta Crystallogr Sect E Struct Rep Online. 2013 Feb 23;69(Pt 3):o441. doi: 10.1107/S1600536813004868 (PMC3588527; doi:10.1107/S1600536813004868)
Supplement: Supplementary file 2 [file e-69-0o441-Isup2.hkl]

#
# h,k,l, Fc-squared, Fo-squared, sigma(Fo-squared) and status flag
#
data_I
_shelx_title ' 1B in Pbcn'
_shelx_refln_list_code          4
_shelx_F_calc_maximum      475.84
_exptl_crystal_F_000      1792.00
_reflns_d_resolution_high  0.7608
 
loop_
 _symmetry_equiv_pos_as_xyz
 'x, y, z'
 '-x+1/2, -y+1/2, z+1/2'
 '-x, y, -z+1/2'
 'x+1/2, -y+1/2, -z'
 '-x, -y, -z'
 'x-1/2, y-1/2, -z-1/2'
 'x, -y, z-1/2'
 '-x-1/2, y-1/2, z'
 
_cell_length_a    27.2997
_cell_length_b     9.7923
_cell_length_c    15.8557
_cell_angle_alpha  90.000
_cell_angle_beta   90.000
_cell_angle_gamma  90.000
 
_shelx_F_squared_multiplier     1.000
 
loop_
 _refln_index_h
 _refln_index_k
 _refln_index_l
 _refln_F_squared_calc
 _refln_F_squared_meas
 _refln_F_squared_sigma
 _refln_observed_status
   4   0   0   168881.59   159159.59   1649.86 o
   6   0   0     6706.81     6446.96     79.45 o
   8   0   0     2212.67     1988.62     31.63 o
  10   0   0      147.15      122.57      5.31 o
  12   0   0      192.34      200.61      7.11 o
  14   0   0       50.83      135.07      6.94 o
  16   0   0     2066.68     2249.75     42.16 o
  18   0   0    10359.15    10310.51    129.52 o
  20   0   0     1897.68     2110.67     48.93 o
  22   0   0     2252.32     2421.04     55.24 o
  24   0   0     2087.33     1948.70     71.43 o
  26   0   0      220.82      272.33     31.25 o
  28   0   0        3.35       -6.70     20.09 o
  30   0   0       68.81       62.50     26.79 o
  32   0   0       40.32       37.95     26.79 o
  34   0   0       53.86       60.27     29.02 o
   1   1   0    18567.84    12919.79    270.64 o
   3   1   0    35242.96    33858.64    233.99 o
   5   1   0      152.73      118.07      3.99 o
   7   1   0    12765.44    12052.48    111.00 o
   9   1   0     7379.86     7461.60     60.13 o
  11   1   0     1210.51     1103.47     15.47 o
  13   1   0     8066.37     8535.09     83.02 o
  15   1   0      111.77      156.21      6.92 o
  17   1   0     8164.95     7869.92     79.39 o
  19   1   0      113.83      133.98      8.04 o
  21   1   0     2243.37     2162.95     30.23 o
  23   1   0     1333.49     1294.41     32.63 o
  25   1   0       23.82       19.82     12.16 o
  27   1   0     1298.20     1243.22     51.34 o
  29   1   0        4.11       35.29     16.52 o
  31   1   0       45.21       39.40     18.10 o
  33   1   0       93.56      116.91     24.55 o
  35   1   0       64.96       44.40     21.26 o
   0   2   0     5163.62     4394.97     47.99 o
   2   2   0     1587.97     1398.82     14.52 o
   4   2   0    43535.24    42220.28    320.11 o
   6   2   0      300.70      256.33      8.60 o
   8   2   0     9349.58     8889.68     70.61 o
  10   2   0      640.01      586.50      7.99 o
  12   2   0     1276.68     1162.94     17.06 o
  14   2   0      228.99      243.51      9.95 o
  16   2   0      550.92      484.53     13.57 o
  18   2   0     2119.25     2019.18     48.06 o
  20   2   0        0.01       -3.64      5.75 o
  22   2   0     2719.82     2572.40     39.64 o
  24   2   0     1010.13      962.85     29.59 o
  26   2   0      826.02      838.00     28.70 o
  28   2   0       79.61       72.95     17.15 o
  30   2   0        5.56       -9.75     15.63 o
  32   2   0       17.01       12.03     20.09 o
  34   2   0      179.13      213.51     42.41 o
   1   3   0       13.36        5.74      1.50 o
   3   3   0     2145.94     2086.87     39.33 o
   5   3   0     1039.53      906.97     11.05 o
   7   3   0      233.80      244.33      8.01 o
   9   3   0    10446.30    11449.96     98.54 o
  11   3   0        1.56       -0.10      2.75 o
  13   3   0     3796.05     3947.25     38.84 o
  15   3   0      433.54      438.40     11.71 o
  17   3   0       14.85       11.47      6.06 o
  19   3   0     4561.12     4539.66     58.77 o
  21   3   0     2704.35     2594.76     40.06 o
  23   3   0      155.48      204.39     13.78 o
  25   3   0        9.11        0.16     13.64 o
  27   3   0      399.61      382.39     21.83 o
  29   3   0       25.05       32.78     14.93 o
  31   3   0      405.13      492.17     31.45 o
  33   3   0       46.81       82.83     23.44 o
   0   4   0     1561.31     1371.08     18.58 o
   2   4   0      994.45      945.88     12.76 o
   4   4   0     2133.20     2394.21     23.24 o
   6   4   0      676.31      806.28     13.81 o
   8   4   0      105.12      121.34      4.56 o
  10   4   0      108.19      139.79      8.49 o
  12   4   0       45.10       48.54      4.37 o
  14   4   0     4923.21     5176.31     54.71 o
  16   4   0      127.40      122.78      8.82 o
  18   4   0     5775.02     5707.31     82.86 o
  20   4   0      161.71      163.88     11.68 o
  22   4   0      899.73      859.64     22.99 o
  24   4   0      326.96      307.16     15.71 o
  26   4   0      224.08      211.50     17.74 o
  28   4   0      150.52      183.32     18.05 o
  30   4   0       16.95       26.79     22.32 o
  32   4   0        0.31        2.23     20.09 o
  34   4   0        1.88        4.46     24.55 o
   1   5   0      456.50      522.04      7.71 o
   3   5   0       23.92       52.44      4.37 o
   5   5   0      259.11      307.02      9.16 o
   7   5   0      512.98      458.66     17.31 o
   9   5   0      286.12      307.50      7.32 o
  11   5   0        2.57        6.94      3.97 o
  13   5   0      642.56      667.74     13.63 o
  15   5   0      444.54      469.81     12.40 o
  17   5   0      863.05      827.81     24.89 o
  19   5   0      386.98      394.99     20.09 o
  21   5   0      288.32      250.81     15.05 o
  23   5   0       60.10       56.75     11.46 o
  25   5   0        0.43       -9.41     15.37 o
  27   5   0       29.05       45.60     16.07 o
  29   5   0       14.79       18.97     16.52 o
  31   5   0       55.06       60.27     24.55 o
  33   5   0        1.42        0.00     22.32 o
   0   6   0      241.75      226.54      9.25 o
   2   6   0        8.72        3.87      3.42 o
   4   6   0     1108.11     1157.97     17.23 o
   6   6   0     1344.22     1443.97     30.28 o
   8   6   0      812.46      890.02     14.15 o
  10   6   0      410.31      375.27      9.75 o
  12   6   0       18.85        7.45      5.06 o
  14   6   0      168.78      157.07     13.87 o
  16   6   0       55.91       37.95     14.21 o
  18   6   0     1035.53      957.74     36.30 o
  20   6   0        3.60      -16.52     20.09 o
  22   6   0      156.10      154.22     14.06 o
  24   6   0       23.36       20.40     11.02 o
  26   6   0      153.20      136.25     19.80 o
  28   6   0       59.90       45.52     21.21 o
  30   6   0      154.35      190.32     24.12 o
   1   7   0     3087.71     3041.63     31.89 o
   3   7   0      263.75      258.44      8.32 o
   5   7   0     1197.87     1310.97     19.00 o
   7   7   0      124.73      136.15      8.04 o
   9   7   0     1024.71      996.80     18.20 o
  11   7   0     1326.39     1299.26     22.01 o
  13   7   0      264.03      236.34     19.68 o
  15   7   0      569.63      442.07     26.83 o
  17   7   0      256.64      278.02     22.10 o
  19   7   0      145.93      180.83     20.52 o
  21   7   0       69.58       59.20     40.18 o
  23   7   0      100.69       96.50     13.78 o
  25   7   0        4.60        8.64     11.20 o
  27   7   0        0.39        5.31     15.21 o
  29   7   0       16.69       21.48     25.67 o
   0   8   0       24.11       50.25     14.51 o
   2   8   0     1756.95     1694.93     35.44 o
   4   8   0      133.40      138.40      7.81 o
   6   8   0     2388.16     2348.66     30.10 o
   8   8   0      730.46      650.62     17.31 o
  10   8   0     1083.64      998.98     24.29 o
  12   8   0     2062.91     1960.13     37.58 o
  14   8   0      584.17      467.27     32.37 o
  16   8   0       52.01       33.37     23.44 o
  18   8   0       69.03       62.61     16.52 o
  20   8   0      118.00      111.79     30.13 o
  22   8   0      162.17      263.08     26.83 o
  24   8   0        6.41       -9.77     19.14 o
  26   8   0        0.24        8.93     13.98 o
  28   8   0       16.74       34.82     18.57 o
   1   9   0     1077.98     1029.45     22.55 o
   3   9   0        1.32       -6.77      6.77 o
   5   9   0        7.32       -2.89      6.28 o
   7   9   0       37.56       43.61      8.71 o
   9   9   0       43.26       49.25      8.94 o
  11   9   0       34.46       21.60      8.56 o
  13   9   0        0.66       -2.32      7.23 o
  15   9   0       99.71       93.04     44.64 o
  17   9   0       31.52        7.81     15.78 o
  19   9   0        2.88      -20.09     20.09 o
  21   9   0        1.30       11.16     26.79 o
  23   9   0       12.80       20.09     29.02 o
  25   9   0       97.04      105.48     23.44 o
   0  10   0      328.73      369.96     21.88 o
   2  10   0      307.92      325.52     28.03 o
   4  10   0       89.04       87.73     10.95 o
   6  10   0       40.65       22.23      9.66 o
   8  10   0      135.65      129.55     12.08 o
  10  10   0        1.22       -7.23      7.23 o
  12  10   0        0.25       -5.95      7.99 o
  14  10   0        7.97       31.25     22.32 o
  16  10   0        0.33       -8.93     22.32 o
  18  10   0      291.50      276.79     37.95 o
  20  10   0        3.39       22.32     26.79 o
  22  10   0      285.42      332.60     44.64 o
   1  11   0      261.18      246.49     17.40 o
   3  11   0      108.39      103.07     13.35 o
   5  11   0       45.33       40.68     11.14 o
   7  11   0       92.78      102.06     13.18 o
   9  11   0       37.81       26.34     11.14 o
  11  11   0       16.64        0.32      9.76 o
  13  11   0      147.38      134.92     41.30 o
  15  11   0       11.06       11.16     22.32 o
  17  11   0      287.26      321.44     40.18 o
   0  12   0      598.52      727.69     40.18 o
   2  12   0       13.85        3.27     11.76 o
   4  12   0      186.23      213.58     17.15 o
   6  12   0        7.86        5.36     17.86 o
   8  12   0       19.62       18.75     11.14 o
  10  12   0        1.51       -3.72      9.98 o
  12  12   0       21.13       47.58     11.76 o
   1   1   1    17403.50    15640.98    142.58 o
   2   1   1    31478.92    29799.08    216.62 o
   3   1   1     1132.14     1165.53      8.56 o
   4   1   1      612.13      574.22      4.97 o
   5   1   1     2692.29     2524.75     21.02 o
   6   1   1     1218.10     1218.55      9.71 o
   7   1   1        7.02        5.27      1.57 o
   8   1   1     4281.81     4064.57     27.46 o
   9   1   1     2753.65     2869.09     21.64 o
  10   1   1      166.71      251.43      6.38 o
  11   1   1     1932.50     1850.73     15.75 o
  12   1   1     5398.46     5111.98     34.97 o
  13   1   1     1278.86     1373.86     12.68 o
  14   1   1      540.17      613.72      8.67 o
  15   1   1      851.19      816.79     10.21 o
  16   1   1      303.54      352.55      7.19 o
  17   1   1      386.85      419.63      8.84 o
  18   1   1       12.59       31.93      4.24 o
  19   1   1       74.75       84.29      5.34 o
  20   1   1      478.63      479.99     10.03 o
  21   1   1      633.37      698.78     12.46 o
  22   1   1     1928.88     1871.96     22.87 o
  23   1   1       75.08       91.08      7.44 o
  24   1   1       97.42       98.60      9.20 o
  25   1   1        5.66       11.60      7.99 o
  26   1   1      239.89      252.87     15.88 o
  27   1   1        6.44        7.61     10.29 o
  28   1   1       99.17      104.43     13.39 o
  29   1   1       66.82       63.50     12.53 o
  30   1   1       36.25       53.08     13.09 o
  31   1   1       16.20       21.47     11.68 o
  32   1   1      306.09      316.33     19.79 o
  33   1   1       30.18       37.14     13.92 o
  34   1   1       25.24       18.42     14.50 o
  35   1   1        0.03       -9.67     12.71 o
   0   2   1      452.76      450.84      6.49 o
   1   2   1      688.14      720.08      5.32 o
   2   2   1     8159.34     7824.47     42.22 o
   3   2   1      380.15      349.59      3.74 o
   4   2   1      319.36      301.29      3.43 o
   5   2   1     8688.29     8480.68     45.87 o
   6   2   1    34937.05    34138.13    183.70 o
   7   2   1     9322.92     8890.04     51.85 o
   8   2   1      293.83      330.85      5.76 o
   9   2   1      138.82      167.74      4.24 o
  10   2   1     3598.15     3696.22     27.70 o
  11   2   1     7835.73     8307.46     51.47 o
  12   2   1     2976.20     3272.62     24.02 o
  13   2   1     2268.34     2397.88     19.01 o
  14   2   1      134.96      154.01      8.93 o
  15   2   1      488.97      623.28      9.66 o
  16   2   1     1164.71     1248.71     13.80 o
  17   2   1      215.82      224.62      6.34 o
  18   2   1        1.53        0.83      3.19 o
  19   2   1        0.39       -1.87      3.31 o
  20   2   1      474.25      495.21     10.88 o
  21   2   1      212.19      207.46      9.17 o
  22   2   1       10.89        2.95      6.11 o
  23   2   1      256.53      287.20     11.09 o
  24   2   1      996.14      980.51     18.36 o
  25   2   1      306.95      307.30     15.14 o
  26   2   1       15.36       22.67      8.58 o
  27   2   1        7.26       12.30      9.16 o
  28   2   1      160.04      144.79     14.20 o
  29   2   1      260.29      289.46     17.56 o
  30   2   1        1.00       -7.70     10.95 o
  31   2   1       85.11      105.22     14.44 o
  32   2   1       21.78       24.78     13.02 o
  33   2   1        7.77        3.45     12.13 o
  34   2   1        0.00      -11.90     11.90 o
  35   2   1       64.83       50.66     16.11 o
   1   3   1       49.92       70.29      1.97 o
   2   3   1     2150.59     1890.62     12.75 o
   3   3   1     2551.25     2514.12     15.61 o
   4   3   1     2018.22     1967.24     13.30 o
   5   3   1     7164.43     6893.02     41.12 o
   6   3   1    10293.86    10220.26     57.38 o
   7   3   1      451.01      511.71      5.58 o
   8   3   1      607.85      593.74      6.48 o
   9   3   1     1461.30     1526.63     12.09 o
  10   3   1     1414.75     1366.71     12.07 o
  11   3   1      540.96      501.67      7.22 o
  12   3   1      520.12      463.27      7.46 o
  13   3   1       18.12       25.16      2.98 o
  14   3   1      514.37      533.90      7.86 o
  15   3   1        1.89        0.18      2.63 o
  16   3   1      144.16       95.53      4.59 o
  17   3   1      531.55      511.02      9.78 o
  18   3   1     1679.28     1751.21     20.80 o
  19   3   1       96.26      115.11      6.33 o
  20   3   1     1085.07     1014.44     16.19 o
  21   3   1      119.99      101.07      7.47 o
  22   3   1       16.29       15.63      5.96 o
  23   3   1     1152.58     1052.63     19.14 o
  24   3   1     1979.81     1917.88     27.00 o
  25   3   1       13.94       45.90      9.02 o
  26   3   1      131.19      160.62     11.29 o
  27   3   1      149.63      140.98     11.29 o
  28   3   1       92.39       95.48     10.73 o
  29   3   1       49.49       82.70     12.65 o
  30   3   1       29.42       36.86     12.57 o
  31   3   1        6.04       -2.11     13.89 o
  32   3   1        0.69       23.25     12.45 o
  33   3   1       46.01       56.55     15.66 o
  34   3   1        1.27       -6.70     17.36 o
   0   4   1      653.11      658.64      7.83 o
   1   4   1     2511.50     2503.99     16.68 o
   2   4   1      887.75      924.24      8.13 o
   3   4   1     5807.45     6115.27     34.75 o
   4   4   1       23.79       32.35      2.29 o
   5   4   1     3985.82     4407.51     27.06 o
   6   4   1      258.54      314.85      5.20 o
   7   4   1      127.17      143.10      3.92 o
   8   4   1      206.54      332.68      5.51 o
   9   4   1     3937.93     4300.75     27.05 o
  10   4   1     1294.91     1314.01     11.57 o
  11   4   1      713.35      800.04      8.64 o
  12   4   1       19.68       45.21      3.30 o
  13   4   1      873.14      825.55     10.88 o
  14   4   1      404.53      389.78      9.00 o
  15   4   1        0.00       -1.56      3.20 o
  16   4   1        2.41        6.55      3.49 o
  17   4   1        4.71       17.00      4.11 o
  18   4   1      343.84      368.92     16.04 o
  19   4   1     2719.33     2613.94     30.79 o
  20   4   1       43.41       63.67      7.45 o
  21   4   1       37.53       47.49      6.82 o
  22   4   1      928.58      919.49     16.68 o
  23   4   1      276.14      263.87     10.28 o
  24   4   1        0.00        0.48      6.59 o
  25   4   1      213.97      196.19     12.22 o
  26   4   1      271.28      278.07     18.30 o
  27   4   1       63.89       93.79     10.18 o
  28   4   1       30.67       42.90     10.58 o
  29   4   1        0.57      -11.18     12.28 o
  30   4   1       31.17       55.57     14.09 o
  31   4   1      125.46      142.94     22.32 o
  32   4   1       18.95       46.88     17.36 o
  33   4   1      109.61      121.74     21.26 o
  34   4   1        0.89       -5.58     17.36 o
   1   5   1      167.59      128.95      3.41 o
   2   5   1       36.48       34.24      2.31 o
   3   5   1      859.52      867.06      8.44 o
   4   5   1      253.85      234.62      5.66 o
   5   5   1     2526.37     2606.44     18.67 o
   6   5   1       21.12       20.96      2.67 o
   7   5   1     2003.95     2067.52     17.29 o
   8   5   1      111.37       97.63      3.98 o
   9   5   1        2.01       10.56      2.81 o
  10   5   1      703.54      688.69      8.41 o
  11   5   1       22.03       27.10      3.15 o
  12   5   1       11.22       18.27      3.18 o
  13   5   1      154.37      149.93      5.46 o
  14   5   1       53.73       75.40      4.86 o
  15   5   1       24.17       29.73      4.73 o
  16   5   1     1135.02     1182.41     22.54 o
  17   5   1      598.99      538.78     14.69 o
  18   5   1     1430.99     1491.10     30.95 o
  19   5   1       83.40      105.13      8.10 o
  20   5   1      121.03       84.90      8.05 o
  21   5   1     1328.58     1179.18     22.21 o
  22   5   1        6.37       -3.03      6.84 o
  23   5   1       53.68       46.42      8.27 o
  24   5   1       10.91        9.40      6.99 o
  25   5   1        8.42       17.31      8.55 o
  26   5   1       98.81       86.57     12.07 o
  27   5   1        3.40        1.54     11.92 o
  28   5   1       64.42       72.32     12.51 o
  29   5   1        2.38      -10.21     10.21 o
  30   5   1       31.40       34.42     12.34 o
  31   5   1       78.56       69.25     27.87 o
  32   5   1       12.48        7.64     14.93 o
   0   6   1     2351.00     2361.20     25.21 o
   1   6   1       44.58       51.85      2.81 o
   2   6   1      988.65      988.25     11.07 o
   3   6   1        2.29        3.59      2.57 o
   4   6   1      132.71      148.43      4.72 o
   5   6   1       75.53       76.19      4.24 o
   6   6   1       14.30       13.12      3.16 o
   7   6   1      459.05      436.35      7.50 o
   8   6   1      351.54      388.81      7.99 o
   9   6   1      542.50      526.04      8.63 o
  10   6   1        0.63       -0.61      2.78 o
  11   6   1      450.87      429.58      7.49 o
  12   6   1        0.07       -3.24      3.24 o
  13   6   1      350.47      310.17     15.61 o
  14   6   1       95.53      130.91     14.69 o
  15   6   1       38.06       13.21      7.54 o
  16   6   1      295.79      304.30     15.88 o
  17   6   1       76.32       54.86     10.29 o
  18   6   1      289.26      236.66     15.04 o
  19   6   1        6.60       -5.78      9.44 o
  20   6   1        9.29        5.28     12.20 o
  21   6   1        5.45       10.12      7.71 o
  22   6   1        2.12       -6.64      6.64 o
  23   6   1       39.80       47.61      9.68 o
  24   6   1       91.07       82.10      9.51 o
  25   6   1       47.24       39.52     12.79 o
  26   6   1       30.19       40.84     11.05 o
  27   6   1      170.53      193.63     15.52 o
  28   6   1       10.82       13.29     11.16 o
  29   6   1       17.48       12.13     11.52 o
  30   6   1      112.14      125.30     15.01 o
  31   6   1       87.93       63.30     15.56 o
   1   7   1     1058.56     1051.70     10.72 o
   2   7   1        3.39       -2.27      2.53 o
   3   7   1      210.13      213.00      6.05 o
   4   7   1      790.45      745.03     10.99 o
   5   7   1        3.99       -3.59      3.59 o
   6   7   1      667.18      587.53     11.32 o
   7   7   1      746.08      747.18     12.57 o
   8   7   1        0.28       -3.71      3.71 o
   9   7   1       49.61       42.59      5.06 o
  10   7   1        9.53        0.45      5.56 o
  11   7   1      143.36      160.19      7.16 o
  12   7   1        4.24        0.63      5.10 o
  13   7   1      174.92      211.71     13.65 o
  14   7   1      411.59      406.71     17.81 o
  15   7   1      120.98      134.88     14.50 o
  16   7   1      113.18       97.23     11.97 o
  17   7   1      496.75      402.38     19.01 o
  18   7   1      126.92      110.54     13.54 o
  19   7   1        7.53        1.71     10.63 o
  20   7   1        0.15       -6.57      9.44 o
  21   7   1        0.75       -7.39      7.39 o
  22   7   1        3.29       -9.70      9.70 o
  23   7   1        4.79       -7.99      7.99 o
  24   7   1        1.97       17.56      9.27 o
  25   7   1        0.38       -0.97      8.54 o
  26   7   1        1.57       -8.54      8.54 o
  27   7   1        5.37       -6.49     12.57 o
  28   7   1        6.21        3.48     11.30 o
  29   7   1       20.78       12.96     11.95 o
  30   7   1        5.64       13.47     42.41 o
   0   8   1        0.24       -2.23      5.25 o
   1   8   1      115.03      102.50      5.94 o
   2   8   1       24.00       19.97      6.05 o
   3   8   1      287.25      297.72      7.86 o
   4   8   1        0.39       -2.20      3.63 o
   5   8   1       45.37       35.39      6.04 o
   6   8   1        0.66       -5.66      5.66 o
   7   8   1      236.21      225.43      9.73 o
   8   8   1      586.15      522.66     13.43 o
   9   8   1      279.67      244.08     10.62 o
  10   8   1      189.64      208.93     10.13 o
  11   8   1      497.24      478.88     15.07 o
  12   8   1      566.33      515.73     13.14 o
  13   8   1       61.02       50.10      8.29 o
  14   8   1      134.82      106.39     12.20 o
  15   8   1      372.31      340.83     28.03 o
  16   8   1        0.02       -8.82      8.82 o
  17   8   1       53.92       61.01     11.68 o
  18   8   1        2.51        9.33     10.95 o
  19   8   1      127.40      127.13     22.23 o
  20   8   1        4.10        0.39     19.33 o
  21   8   1       19.56       33.25     12.53 o
  22   8   1        0.00        8.93      9.50 o
  23   8   1        2.11        1.06      9.02 o
  24   8   1        0.80       -1.76     10.66 o
  25   8   1       21.41       11.16     15.78 o
  26   8   1        7.28       10.47     10.75 o
  27   8   1       48.97       41.66     13.53 o
  28   8   1        0.42      -21.26     21.26 o
   1   9   1       12.26        5.92      4.87 o
   2   9   1        5.42        3.19      4.80 o
   3   9   1      268.09      260.34      9.44 o
   4   9   1      220.45      230.40      9.72 o
   5   9   1      109.72      116.47      7.07 o
   6   9   1      708.85      664.55     15.78 o
   7   9   1       83.73      104.98      8.32 o
   8   9   1       87.25       76.11      7.74 o
   9   9   1      358.08      341.54     12.81 o
  10   9   1      614.47      621.23     19.71 o
  11   9   1        1.22       -0.05      6.92 o
  12   9   1       60.54       68.33     18.44 o
  13   9   1      140.76      140.34     10.11 o
  14   9   1       12.37       29.74     10.85 o
  15   9   1       12.08        3.63      9.95 o
  16   9   1        7.64       -6.92     11.34 o
  17   9   1        0.40       -7.64     10.56 o
  18   9   1      100.83      126.96     15.04 o
  19   9   1        9.64       -4.46     12.89 o
  20   9   1       36.47        1.22     17.15 o
  21   9   1       19.39       29.02     20.09 o
  22   9   1       24.42       -8.93     18.10 o
  23   9   1        1.43       -0.09     11.07 o
  24   9   1      146.97      130.86     16.68 o
  25   9   1      140.23      149.44     23.12 o
   0  10   1        0.05       -7.58      7.58 o
   1  10   1       10.18        2.47      5.95 o
   2  10   1       41.75       38.28      6.54 o
   3  10   1       40.50       33.36      6.28 o
   4  10   1        6.40        3.15      5.63 o
   5  10   1      293.40      314.68     11.01 o
   6  10   1       84.97       90.06      7.19 o
   7  10   1       23.71       24.95      6.05 o
   8  10   1        0.50       -3.00      7.93 o
   9  10   1       63.67       60.48     15.16 o
  10  10   1        1.35       -7.09      7.09 o
  11  10   1       30.79       22.55      8.46 o
  12  10   1        8.96       11.16      9.45 o
  13  10   1       51.19       63.90     10.80 o
  14  10   1       23.95       52.72     17.86 o
  15  10   1        0.42      -20.09     20.09 o
  16  10   1       24.06       22.11     16.52 o
  17  10   1       69.57       86.25     22.32 o
  18  10   1       18.70       42.41     18.94 o
  19  10   1       12.75       -7.51     33.48 o
  20  10   1       49.49       28.04     24.55 o
  21  10   1       21.33       27.20     49.11 o
  22  10   1        1.74        3.95     50.22 o
   1  11   1       21.51       21.72      6.98 o
   2  11   1       20.95       10.49      8.77 o
   3  11   1       11.06        0.71      6.48 o
   4  11   1       61.31       69.46      8.50 o
   5  11   1        6.09       12.34      6.55 o
   6  11   1      141.91      177.03     10.78 o
   7  11   1       95.54      118.40      9.58 o
   8  11   1       23.20       34.69     11.30 o
   9  11   1        0.71       -2.34      7.21 o
  10  11   1        4.69       -1.51      6.10 o
  11  11   1        7.13       -8.56      8.56 o
  12  11   1       41.18       54.32     11.35 o
  13  11   1        0.16       -2.87     10.90 o
  14  11   1       31.76       39.06     17.36 o
  15  11   1       23.89       31.14     16.52 o
  16  11   1       18.59       39.06     18.94 o
  17  11   1        1.37       23.39     18.10 o
  18  11   1        6.86       17.86     18.94 o
   0  12   1        0.42        3.27     11.76 o
   1  12   1        2.16       -1.98      7.69 o
   2  12   1        0.00       -4.81     12.24 o
   3  12   1        3.44       -1.61      7.92 o
   4  12   1       23.52        9.82      8.09 o
   5  12   1        0.73       -7.92      7.92 o
   6  12   1        9.97        1.69      7.73 o
   7  12   1       36.22       46.14      9.88 o
   8  12   1       84.54       91.32      9.58 o
   9  12   1        0.07       -3.23      9.45 o
  10  12   1       32.53       27.37      7.89 o
  11  12   1       48.65       58.14      9.70 o
  12  12   1       68.49       85.93     11.27 o
   0   0   2     2755.40     2093.46     92.68 o
   1   0   2    12913.54    12403.61    242.26 o
   2   0   2       67.56       64.45      2.41 o
   3   0   2    26054.53    25018.28    251.68 o
   4   0   2      281.97      273.70      7.16 o
   5   0   2     4033.76     3776.26     41.57 o
   6   0   2     3241.28     2926.43     39.08 o
   7   0   2    23554.95    22305.92    260.76 o
   8   0   2     6281.56     5927.17     74.31 o
   9   0   2     2653.48     2365.53     29.18 o
  10   0   2      396.91      330.26      7.21 o
  11   0   2     8021.04     8362.00     80.23 o
  12   0   2     1211.04     1183.71     16.19 o
  13   0   2     1255.94     1252.85     25.39 o
  14   0   2     2279.77     2367.25     28.68 o
  15   0   2      626.06      605.57     11.72 o
  16   0   2       15.01       30.83      4.39 o
  17   0   2     2980.72     2952.24     35.46 o
  18   0   2     1781.75     1824.45     25.35 o
  19   0   2     2416.33     2283.72     30.24 o
  20   0   2      103.36      156.18      8.93 o
  21   0   2      409.70      504.02     17.59 o
  22   0   2      269.24      305.17     13.23 o
  23   0   2     5422.02     5345.13     81.19 o
  24   0   2      158.56      301.35     31.25 o
  25   0   2     1300.72     1121.21     38.65 o
  26   0   2      754.50      767.23     33.15 o
  27   0   2       68.41       48.47     16.52 o
  28   0   2      496.08      506.21     44.64 o
  29   0   2       73.22      126.00     20.52 o
  30   0   2      511.02      465.14     30.75 o
  31   0   2       37.56       59.15     18.94 o
  32   0   2      110.41      127.48     22.85 o
  33   0   2       70.53       65.85     20.52 o
  34   0   2       12.14      -18.10     18.10 o
  35   0   2      132.78      187.52     26.83 o
   1   1   2     2739.14     2762.55     21.50 o
   2   1   2     4934.61     4666.76     48.46 o
   3   1   2     3315.52     3252.25     22.51 o
   4   1   2     6179.71     5688.07     40.01 o
   5   1   2     1102.71     1139.75     12.33 o
   6   1   2    17688.47    16770.50    120.55 o
   7   1   2     1984.65     1988.53     17.63 o
   8   1   2      781.86      803.69      9.42 o
   9   1   2     4981.81     4811.98     38.16 o
  10   1   2     4965.56     4574.10     36.97 o
  11   1   2       34.02       30.37      3.52 o
  12   1   2     2255.72     2198.72     19.61 o
  13   1   2       21.80       27.42      3.63 o
  14   1   2     1536.37     1747.91     16.98 o
  15   1   2      120.85      141.45      5.95 o
  16   1   2     1355.30     1554.23     15.74 o
  17   1   2      708.02      770.46     10.62 o
  18   1   2      608.74      678.53      9.26 o
  19   1   2       14.35       17.34      3.98 o
  20   1   2      217.68      228.54      7.79 o
  21   1   2       31.65       22.12      5.36 o
  22   1   2       47.43       40.58      6.26 o
  23   1   2       15.92       21.65      6.18 o
  24   1   2      385.71      360.68     17.64 o
  25   1   2       36.45       21.88      8.98 o
  26   1   2      415.45      409.88     16.72 o
  27   1   2       80.80       93.43     12.80 o
  28   1   2       11.94       12.16     10.56 o
  29   1   2      464.70      465.86     23.00 o
  30   1   2        0.94      -10.04     12.57 o
  31   1   2       18.21       12.78     12.20 o
  32   1   2       47.76       48.54     13.65 o
  33   1   2       15.27       32.37     13.39 o
  34   1   2        5.28        9.39     13.02 o
  35   1   2        4.10       -0.66     13.86 o
   0   2   2    31421.54    30368.71    309.41 o
   1   2   2     6828.84     6413.30     42.84 o
   2   2   2     1074.46     1149.61     10.27 o
   3   2   2    75165.85    72022.74    481.05 o
   4   2   2     7410.18     6932.61     61.72 o
   5   2   2     1312.30     1359.39     10.96 o
   6   2   2     5687.74     5740.32     39.30 o
   7   2   2      579.77      539.82      6.46 o
   8   2   2      141.02      158.38      3.89 o
   9   2   2      300.29      378.09      5.79 o
  10   2   2     1719.76     1808.77     16.40 o
  11   2   2      755.06      846.59      9.65 o
  12   2   2       84.16       81.11      3.75 o
  13   2   2      159.90      172.93      5.07 o
  14   2   2      102.19      128.61      4.69 o
  15   2   2      316.30      316.15      7.27 o
  16   2   2       35.81       32.32      3.73 o
  17   2   2      748.84      729.44     11.92 o
  18   2   2       94.36      103.20      5.42 o
  19   2   2        2.51        0.86      3.81 o
  20   2   2       47.83       50.34      5.65 o
  21   2   2     1950.26     1809.56     23.97 o
  22   2   2       62.07       71.63      7.23 o
  23   2   2       23.83       24.16      6.68 o
  24   2   2      199.97      202.67     10.26 o
  25   2   2      107.44      122.90     10.57 o
  26   2   2       63.84       67.46      9.69 o
  27   2   2        4.04        1.31      9.69 o
  28   2   2        5.93       10.81     10.56 o
  29   2   2       71.26       66.04     12.65 o
  30   2   2       17.33       37.47     12.20 o
  31   2   2      187.14      253.06     17.81 o
  32   2   2       38.43       63.89     14.14 o
  33   2   2        2.45       -5.95     16.43 o
  34   2   2       62.35       73.54     15.50 o
  35   2   2      101.12      121.27     16.90 o
   1   3   2      853.58      793.46      7.30 o
   2   3   2       80.01       92.77      2.83 o
   3   3   2      870.10      871.83      7.15 o
   4   3   2    14612.33    14895.67     84.95 o
   5   3   2     1130.56     1180.99     10.72 o
   6   3   2      412.88      437.93      5.79 o
   7   3   2     1423.93     1352.61     12.06 o
   8   3   2     6133.69     6104.52     37.25 o
   9   3   2     1696.27     1924.93     15.14 o
  10   3   2    21274.15    22246.65    131.33 o
  11   3   2      746.48      861.10     14.29 o
  12   3   2      941.29      899.42      8.98 o
  13   3   2      167.13      181.36      4.91 o
  14   3   2      976.48     1151.43     12.05 o
  15   3   2       31.08       44.92      3.56 o
  16   3   2      207.66      181.95      5.34 o
  17   3   2       33.12       26.42      3.73 o
  18   3   2       24.77       15.18      4.02 o
  19   3   2       30.76       30.43      5.66 o
  20   3   2        4.72       -5.16      5.16 o
  21   3   2        2.97       -5.18      5.18 o
  22   3   2       93.91       89.74      8.05 o
  23   3   2        0.38       -0.83      6.54 o
  24   3   2      233.39      229.30     10.98 o
  25   3   2      303.43      325.56     12.42 o
  26   3   2      160.44      184.08     11.75 o
  27   3   2        5.06        5.85      8.23 o
  28   3   2        9.51       -2.62      8.92 o
  29   3   2       12.03       -9.54      9.54 o
  30   3   2        3.93       10.60     11.16 o
  31   3   2       78.92       91.62     14.44 o
  32   3   2      394.55      422.56     25.26 o
  33   3   2        0.08        7.88     13.96 o
  34   3   2        0.03      -13.60     13.60 o
   0   4   2      135.64      131.24      5.53 o
   1   4   2        6.13        4.03      1.92 o
   2   4   2       45.56       44.80      2.26 o
   3   4   2      136.71      165.25      3.92 o
   4   4   2     1481.40     1472.79     11.98 o
   5   4   2     1730.55     1671.39     12.60 o
   6   4   2      652.40      697.12      7.63 o
   7   4   2     2021.28     1960.03     16.61 o
   8   4   2     4913.07     4900.97     34.50 o
   9   4   2     2768.06     2839.37     20.86 o
  10   4   2     2280.34     2355.99     19.21 o
  11   4   2       17.93       35.42      3.18 o
  12   4   2      797.35      775.19      9.67 o
  13   4   2     1530.98     1483.60     14.40 o
  14   4   2       38.48       50.65      3.80 o
  15   4   2     1002.30     1049.07     12.79 o
  16   4   2       88.61      105.37      5.54 o
  17   4   2      299.85      278.99      8.36 o
  18   4   2        2.42       -4.85      4.85 o
  19   4   2      489.23      453.13     13.99 o
  20   4   2        2.68       -6.46      6.46 o
  21   4   2      448.45      438.96     14.26 o
  22   4   2        0.78        8.56      7.30 o
  23   4   2      340.33      298.63     11.96 o
  24   4   2       20.66       13.40      7.19 o
  25   4   2        5.19        1.91      6.78 o
  26   4   2        3.60        2.66      8.23 o
  27   4   2      354.46      377.02     16.87 o
  28   4   2       22.89        4.71      9.39 o
  29   4   2        7.63       -2.10     10.77 o
  30   4   2        0.02       -3.46     16.02 o
  31   4   2        0.19      -13.35     13.35 o
  32   4   2       46.96       28.06     20.09 o
  33   4   2       29.99       34.29     27.90 o
   1   5   2       58.84       58.27      2.66 o
   2   5   2     1780.93     1949.72     15.16 o
   3   5   2      695.13      743.01      7.81 o
   4   5   2        0.24        7.40      2.24 o
   5   5   2       55.89       59.38      3.76 o
   6   5   2      234.03      294.71      6.24 o
   7   5   2       28.81       23.73      2.77 o
   8   5   2       61.80       43.06      3.45 o
   9   5   2      192.89      177.28      5.91 o
  10   5   2       54.27       38.65      3.36 o
  11   5   2      213.49      213.61      5.85 o
  12   5   2     1532.55     1506.61     15.50 o
  13   5   2       45.68       44.11      3.90 o
  14   5   2      143.30      150.20      6.30 o
  15   5   2       17.13       18.61      4.64 o
  16   5   2      449.74      488.73     13.41 o
  17   5   2       15.19        6.24      5.87 o
  18   5   2        0.01        2.06      5.97 o
  19   5   2       91.79      100.15      7.93 o
  20   5   2     1017.25      874.64     20.74 o
  21   5   2        1.03        5.16      8.04 o
  22   5   2      201.41      191.85     12.49 o
  23   5   2        0.50       -7.62      7.62 o
  24   5   2        2.78       13.17      7.72 o
  25   5   2       19.33        4.89      8.22 o
  26   5   2        1.00       -2.27      9.43 o
  27   5   2       67.99       38.27     11.23 o
  28   5   2        2.58       -3.35     10.21 o
  29   5   2        0.25      -10.58     10.58 o
  30   5   2       78.32       77.62     15.18 o
  31   5   2        1.94       -1.99     12.93 o
  32   5   2       51.23       88.30     18.94 o
   0   6   2       28.15       19.14      3.69 o
   1   6   2      778.77      797.67      9.91 o
   2   6   2     1000.74     1064.91     12.37 o
   3   6   2       95.78       80.19      4.11 o
   4   6   2      420.96      474.18      8.34 o
   5   6   2     1467.76     1625.82     17.75 o
   6   6   2     1413.59     1422.67     14.90 o
   7   6   2       29.98       55.91      4.00 o
   8   6   2      854.02      838.56     12.56 o
   9   6   2      133.35      138.71      5.67 o
  10   6   2        3.18        1.87      3.37 o
  11   6   2       18.34       25.50      4.16 o
  12   6   2      328.10      315.93     10.48 o
  13   6   2     2394.64     2384.66     25.25 o
  14   6   2       94.94      121.26     10.72 o
  15   6   2     3827.07     3772.91     66.35 o
  16   6   2       80.20       97.05     11.41 o
  17   6   2      589.49      570.41     27.06 o
  18   6   2      206.51      238.74     12.47 o
  19   6   2     1974.73     1811.72     35.69 o
  20   6   2       36.18       51.34      8.87 o
  21   6   2       58.75       76.28     10.87 o
  22   6   2        8.35       -0.60     10.16 o
  23   6   2      108.57      172.66     16.33 o
  24   6   2       19.77        8.34      9.72 o
  25   6   2       11.82       15.41      9.12 o
  26   6   2       42.14       43.71      9.97 o
  27   6   2        1.36       -3.76     19.33 o
  28   6   2       57.56       59.77     12.67 o
  29   6   2        2.12        5.58     11.36 o
  30   6   2       11.16       -7.15     11.68 o
  31   6   2       28.76       21.85     16.95 o
   1   7   2       43.35       42.47      3.38 o
   2   7   2        6.72       19.84      4.22 o
   3   7   2      295.71      312.09      8.96 o
   4   7   2      874.56      837.05     12.61 o
   5   7   2       64.49       50.10      5.19 o
   6   7   2       24.35       12.57      4.16 o
   7   7   2      303.65      283.58      8.70 o
   8   7   2      276.85      270.81      9.84 o
   9   7   2        0.06       -4.70      4.70 o
  10   7   2      258.73      291.72     10.37 o
  11   7   2      112.97      106.35     11.20 o
  12   7   2       44.10       37.85      6.59 o
  13   7   2        9.99       13.63      7.57 o
  14   7   2      266.28      240.73     21.91 o
  15   7   2       32.96       47.60     10.56 o
  16   7   2        0.23       -5.44      8.72 o
  17   7   2        1.15       -4.91      9.17 o
  18   7   2        0.83        5.95      9.73 o
  19   7   2        0.00       -0.50      7.42 o
  20   7   2        5.22        8.02      8.93 o
  21   7   2       22.77       45.08      9.58 o
  22   7   2       16.28        3.93     10.14 o
  23   7   2       25.84       25.34     10.19 o
  24   7   2        0.17       -9.06      9.06 o
  25   7   2       35.96       28.92     11.23 o
  26   7   2        2.92       -5.44      9.25 o
  27   7   2       43.30       20.05     13.20 o
  28   7   2       70.50       72.79     12.99 o
  29   7   2       25.24       13.93     11.81 o
   0   8   2        0.77        1.81      6.18 o
   1   8   2      288.70      280.58      7.87 o
   2   8   2       78.24       86.43      4.83 o
   3   8   2     1361.30     1349.74     22.63 o
   4   8   2       16.75       20.06      5.97 o
   5   8   2      334.55      336.09     11.18 o
   6   8   2      160.81      160.79      8.42 o
   7   8   2      411.85      372.17     13.73 o
   8   8   2      133.28      116.37      8.42 o
   9   8   2      165.34      155.61      9.23 o
  10   8   2       65.14       55.17      7.64 o
  11   8   2      714.45      578.80     15.17 o
  12   8   2      460.23      444.15     17.29 o
  13   8   2       10.99        0.15      6.81 o
  14   8   2      108.97       99.87     12.20 o
  15   8   2       17.84       10.31      9.44 o
  16   8   2      137.78      133.30     13.09 o
  17   8   2       10.48        9.89     11.92 o
  18   8   2        5.31       -8.75     13.48 o
  19   8   2      413.53      409.85     23.13 o
  20   8   2       10.85        0.73      9.10 o
  21   8   2       96.12       92.57     19.98 o
  22   8   2       26.62       22.67     10.66 o
  23   8   2       45.49       26.73     10.97 o
  24   8   2        5.04       -5.44     10.31 o
  25   8   2       52.74       60.50     14.86 o
  26   8   2        4.07      -11.36     12.24 o
  27   8   2      204.62      248.29     17.35 o
   1   9   2       68.84       74.14      6.68 o
   2   9   2     1026.51      996.97     17.00 o
   3   9   2      196.15      200.20      9.65 o
   4   9   2     1181.26     1128.12     20.24 o
   5   9   2       12.74       21.49      6.37 o
   6   9   2        7.62        5.07      6.07 o
   7   9   2      117.72      127.87      8.91 o
   8   9   2       91.66      102.37      8.50 o
   9   9   2      200.48      178.89     10.41 o
  10   9   2      207.21      169.96     10.41 o
  11   9   2       84.47      117.32      9.65 o
  12   9   2      144.85      134.04      9.43 o
  13   9   2       18.76       14.34      7.87 o
  14   9   2       36.71       48.62     14.18 o
  15   9   2       92.74      111.77     19.65 o
  16   9   2      127.35      120.94     15.66 o
  17   9   2        9.63       17.72     12.76 o
  18   9   2       33.60       33.48     14.57 o
  19   9   2       13.67        5.10     16.52 o
  20   9   2       11.55       -5.00     16.52 o
  21   9   2       30.68       14.51     10.94 o
  22   9   2        6.21        3.57     10.77 o
  23   9   2        0.73      -11.18     22.10 o
  24   9   2        1.79        7.54     12.59 o
  25   9   2        5.15      -12.24     12.24 o
   0  10   2       50.13       63.61     10.40 o
   1  10   2      657.11      675.49     17.93 o
   2  10   2       46.58       35.33      6.76 o
   3  10   2       44.37       50.53      7.03 o
   4  10   2       16.60       21.35      6.49 o
   5  10   2      191.59      176.96      9.02 o
   6  10   2      425.29      423.10     15.05 o
   7  10   2       18.54       12.07      7.60 o
   8  10   2       36.39       27.19      8.04 o
   9  10   2       28.50       13.95      8.31 o
  10  10   2      184.34      169.05     11.37 o
  11  10   2       13.08        1.40      8.29 o
  12  10   2       16.78        2.31      9.45 o
  13  10   2      149.89      162.19     14.06 o
  14  10   2        1.24      -13.39     13.39 o
  15  10   2        2.24       -2.23     14.21 o
  16  10   2        0.04        4.93     14.93 o
  17  10   2        3.74      -18.97     18.97 o
  18  10   2        1.70      -15.63     15.63 o
  19  10   2      102.49       73.10     22.32 o
  20  10   2        8.78        8.93     26.79 o
  21  10   2       12.88       10.17     16.60 o
  22  10   2        5.58      -15.91     15.91 o
   1  11   2        5.77        3.81      7.00 o
   2  11   2       51.64       39.62      7.83 o
   3  11   2        2.91       -2.62      6.77 o
   4  11   2        1.08        3.57      6.92 o
   5  11   2       20.28       11.14      6.95 o
   6  11   2       62.95       94.50     15.14 o
   7  11   2        7.03       12.76      8.99 o
   8  11   2        1.49        3.86      8.55 o
   9  11   2       63.82       54.44      9.94 o
  10  11   2       45.74       35.94     10.80 o
  11  11   2        0.41        3.19     12.40 o
  12  11   2       35.72       56.50     11.35 o
  13  11   2       17.68       26.51     11.10 o
  14  11   2        8.13       23.44     15.78 o
  15  11   2       10.53       28.27     16.52 o
  16  11   2       25.71       44.93     18.10 o
  17  11   2       19.28       13.39     17.36 o
  18  11   2      132.15      159.89     24.43 o
   0  12   2       23.86        2.38     11.76 o
   1  12   2        2.27        0.64     10.31 o
   2  12   2        1.71       -6.46      7.92 o
   3  12   2        3.80       -7.85      7.85 o
   4  12   2        2.47       -7.88      7.92 o
   5  12   2        7.94       -0.73      8.09 o
   6  12   2        0.09       -0.32      7.37 o
   7  12   2       20.37       29.72     11.46 o
   8  12   2        0.98      -10.15     10.15 o
   9  12   2        2.77        4.04     10.80 o
  10  12   2        4.93       -4.79      9.97 o
  11  12   2        1.35       -2.82      9.97 o
  12  12   2       17.63       35.05     12.45 o
   1   1   3       90.89      108.59      4.68 o
   2   1   3     5550.60     5069.65     41.09 o
   3   1   3     1350.61     1180.49     11.87 o
   4   1   3     7116.15     6895.45     55.07 o
   5   1   3     8108.60     7678.53     66.22 o
   6   1   3     6270.77     6065.26     53.30 o
   7   1   3       37.73       65.42      3.20 o
   8   1   3       63.00       70.66      3.47 o
   9   1   3     2260.28     2406.63     21.57 o
  10   1   3       41.12       42.14      3.87 o
  11   1   3     2136.36     2057.41     27.65 o
  12   1   3     1610.19     1490.14     15.99 o
  13   1   3      220.66      248.05      6.55 o
  14   1   3     1399.23     1597.22     17.58 o
  15   1   3      461.19      435.20      9.20 o
  16   1   3      573.40      576.19      9.47 o
  17   1   3       24.32       33.28      3.87 o
  18   1   3      742.31      700.01     10.67 o
  19   1   3      321.04      326.72      7.71 o
  20   1   3      128.75      139.55      6.02 o
  21   1   3     1023.55     1003.20     14.14 o
  22   1   3     1193.80     1146.41     15.55 o
  23   1   3      612.60      625.27     14.37 o
  24   1   3      397.47      401.12     14.55 o
  25   1   3        3.77        6.22      8.54 o
  26   1   3      239.55      254.92     14.35 o
  27   1   3        2.23        9.87     10.56 o
  28   1   3       47.84       43.47     11.90 o
  29   1   3       52.70       58.25     12.71 o
  30   1   3       44.37       60.80     12.80 o
  31   1   3       60.67       80.30     14.33 o
  32   1   3       44.68       45.28     13.57 o
  33   1   3       47.88       65.27     14.65 o
  34   1   3       12.97       18.48     13.57 o
  35   1   3        5.38       24.90     14.44 o
   0   2   3    21826.46    21461.42    250.45 o
   1   2   3      513.44      460.59      6.22 o
   2   2   3      419.76      344.42      8.81 o
   3   2   3     8124.56     8316.93     66.05 o
   4   2   3    16310.62    15733.38    107.23 o
   5   2   3       52.20       77.09      5.22 o
   6   2   3    14869.87    15147.32     98.18 o
   7   2   3      916.43      914.94     10.73 o
   8   2   3        0.41        2.49      2.85 o
   9   2   3      492.21      516.03      7.61 o
  10   2   3     2861.60     2922.87     24.34 o
  11   2   3      628.59      670.88      8.56 o
  12   2   3     6391.59     6975.62     51.98 o
  13   2   3     3003.68     3146.06     25.41 o
  14   2   3     2598.53     2751.57     23.30 o
  15   2   3       27.18       30.43      3.74 o
  16   2   3      554.01      599.45     10.66 o
  17   2   3      135.66      116.97      5.32 o
  18   2   3      613.08      619.82     12.31 o
  19   2   3       99.54       98.07      5.91 o
  20   2   3        0.19       -4.01      4.01 o
  21   2   3        4.17       -4.46      4.46 o
  22   2   3      293.09      301.09     10.86 o
  23   2   3       59.58       39.59      6.88 o
  24   2   3      154.42      140.67     10.42 o
  25   2   3      315.79      305.24     13.34 o
  26   2   3        8.61        2.87      8.85 o
  27   2   3       50.52       36.46     10.10 o
  28   2   3      217.08      259.19     16.69 o
  29   2   3       14.14       10.56     10.77 o
  30   2   3       36.85       27.33     12.24 o
  31   2   3       11.77        9.25     11.52 o
  32   2   3       14.72       24.24     12.74 o
  33   2   3        5.29        9.12     12.53 o
  34   2   3        5.73       -0.60     15.47 o
  35   2   3       12.34       -0.04     15.36 o
   1   3   3      302.60      299.55      4.63 o
   2   3   3       75.16      111.25      3.69 o
   3   3   3     1434.89     1550.06     13.34 o
   4   3   3       40.80       70.55      3.03 o
   5   3   3     1126.24     1062.05     11.39 o
   6   3   3       78.30       75.63      3.09 o
   7   3   3     1239.10     1246.33     11.26 o
   8   3   3      490.68      586.93      7.77 o
   9   3   3     6470.74     6211.01     43.64 o
  10   3   3      720.75      711.43      9.06 o
  11   3   3       35.04       58.38      3.63 o
  12   3   3      356.37      440.74      7.72 o
  13   3   3      230.86      201.99      5.58 o
  14   3   3       48.90       35.68      4.29 o
  15   3   3      993.63      949.46     13.73 o
  16   3   3        5.12        1.60      2.85 o
  17   3   3       44.83       66.16      5.75 o
  18   3   3      103.02      117.24      7.23 o
  19   3   3      900.80      948.51     14.51 o
  20   3   3      221.74      242.10     10.60 o
  21   3   3      423.30      394.95     11.90 o
  22   3   3       50.59       60.32      7.58 o
  23   3   3      138.18      130.01      9.17 o
  24   3   3       21.59       15.73      7.23 o
  25   3   3        0.59       -3.13      6.99 o
  26   3   3        1.97        0.60      7.86 o
  27   3   3      100.09       98.41     10.52 o
  28   3   3       15.04        4.93      9.49 o
  29   3   3       14.16        8.92      9.70 o
  30   3   3        0.52        6.89     10.77 o
  31   3   3       16.29        6.83     13.60 o
  32   3   3        0.50        1.58     13.60 o
  33   3   3       11.76        1.25     15.00 o
  34   3   3       94.45       81.11     18.27 o
   0   4   3     1080.44     1040.52     23.25 o
   1   4   3        1.97        7.49      2.56 o
   2   4   3     2158.58     2287.79     17.74 o
   3   4   3     7949.52     8008.25     54.66 o
   4   4   3       85.76      101.49      5.65 o
   5   4   3     6668.72     6880.28     48.32 o
   6   4   3     9400.22     9799.53     63.36 o
   7   4   3      265.41      277.77      8.56 o
   8   4   3      319.27      485.14      8.32 o
   9   4   3     1008.26     1083.14     11.30 o
  10   4   3       94.45      101.46      4.20 o
  11   4   3      169.80      177.66      5.28 o
  12   4   3       17.41        5.55      3.20 o
  13   4   3      111.78      100.24      4.48 o
  14   4   3       14.26        8.20      3.28 o
  15   4   3      106.22      103.39      4.79 o
  16   4   3      160.38      156.08      8.14 o
  17   4   3     1085.24     1063.63     19.46 o
  18   4   3      201.49      188.56      8.26 o
  19   4   3     1551.34     1451.76     23.13 o
  20   4   3      169.00      189.37     12.42 o
  21   4   3        1.63        1.72      7.09 o
  22   4   3      928.53      960.50     20.23 o
  23   4   3      624.75      616.86     16.89 o
  24   4   3      143.98      141.40      9.64 o
  25   4   3       39.37       35.22      7.69 o
  26   4   3       51.96       32.16      9.56 o
  27   4   3        0.16       -3.29      8.85 o
  28   4   3      147.49      166.34     13.30 o
  29   4   3        0.79       -4.11     10.77 o
  30   4   3      100.04      114.44     19.65 o
  31   4   3       23.20       12.28     15.78 o
  32   4   3        5.35        1.12     15.78 o
  33   4   3       31.78        5.58     17.36 o
   1   5   3       49.05       89.90      4.36 o
   2   5   3      622.28      595.81      7.91 o
   3   5   3      264.77      243.57      8.56 o
   4   5   3      137.71      132.84      4.71 o
   5   5   3      492.17      458.33      8.41 o
   6   5   3       91.42      103.02      4.38 o
   7   5   3       92.68      114.97      4.75 o
   8   5   3       27.28       22.77      3.33 o
   9   5   3      401.14      511.73      9.60 o
  10   5   3      416.61      456.38      9.81 o
  11   5   3       27.59       29.94      3.35 o
  12   5   3       51.17       48.71      4.46 o
  13   5   3      217.43      174.04      6.34 o
  14   5   3       28.14       24.93      3.80 o
  15   5   3        2.98        2.76      3.69 o
  16   5   3        0.00        0.40      4.52 o
  17   5   3     1209.90     1148.06     20.04 o
  18   5   3      366.43      346.51     13.50 o
  19   5   3       43.52       42.74      8.54 o
  20   5   3      876.04      897.09     21.05 o
  21   5   3     1756.16     1628.41     28.97 o
  22   5   3       51.09       82.71      9.77 o
  23   5   3      567.36      619.51     18.52 o
  24   5   3       30.13       15.30      9.05 o
  25   5   3       67.43       68.16     10.13 o
  26   5   3       51.92       37.08     10.74 o
  27   5   3       76.17       48.62     11.52 o
  28   5   3        7.11        7.21     10.47 o
  29   5   3        0.03       -2.00     10.91 o
  30   5   3        3.32      -11.95     11.95 o
  31   5   3       10.62      -16.81     19.75 o
  32   5   3       39.28       39.06     17.36 o
   0   6   3     3287.78     3529.83     41.07 o
   1   6   3      138.97      149.03      5.43 o
   2   6   3      320.84      325.74      7.71 o
   3   6   3       27.70       10.04      3.22 o
   4   6   3      437.18      465.51      9.40 o
   5   6   3       51.67       34.40      3.83 o
   6   6   3       29.86       26.32      3.70 o
   7   6   3       54.97       56.10      4.80 o
   8   6   3      473.28      446.80      9.42 o
   9   6   3       57.89       74.44      5.26 o
  10   6   3      342.96      376.71      9.49 o
  11   6   3      174.56      191.20      8.33 o
  12   6   3       91.21       72.33      6.68 o
  13   6   3      855.07      843.56     15.52 o
  14   6   3      192.29      224.67     11.02 o
  15   6   3       13.26       24.00      8.54 o
  16   6   3      157.48      194.89     12.35 o
  17   6   3       54.22       83.69     10.12 o
  18   6   3      618.01      540.66     23.52 o
  19   6   3       24.63       11.93      8.71 o
  20   6   3        2.46       -7.10      7.88 o
  21   6   3        4.27       12.92      8.71 o
  22   6   3       66.21       65.19     10.87 o
  23   6   3      185.94      175.78     13.81 o
  24   6   3       44.49       21.94     10.52 o
  25   6   3        9.54        0.83     12.24 o
  26   6   3        0.18       -9.24      9.24 o
  27   6   3       18.14       16.37     11.05 o
  28   6   3        0.06      -12.57     12.57 o
  29   6   3        4.97        7.88     11.52 o
  30   6   3      143.20      144.68     16.02 o
  31   6   3        1.25       -9.95     12.76 o
   1   7   3     1345.29     1323.93     16.00 o
   2   7   3       14.03       13.05      4.48 o
   3   7   3       36.68       28.53      5.58 o
   4   7   3       57.48       87.11      6.08 o
   5   7   3       30.98       15.04      5.65 o
   6   7   3        8.58        8.93      5.52 o
   7   7   3      185.31      175.29      9.04 o
   8   7   3        9.77       -1.06      5.92 o
   9   7   3       24.66       22.00      6.73 o
  10   7   3      102.12       70.89      7.50 o
  11   7   3      235.11      258.52     11.44 o
  12   7   3        6.62        7.43      6.67 o
  13   7   3      552.67      552.74     15.70 o
  14   7   3      125.06      116.68     11.08 o
  15   7   3      106.61      124.58     11.32 o
  16   7   3      260.84      250.50     18.04 o
  17   7   3      167.39      158.99     11.69 o
  18   7   3       65.80       85.81      9.43 o
  19   7   3       88.48      107.36     13.53 o
  20   7   3       47.42       38.99      9.24 o
  21   7   3       66.57       81.27     12.50 o
  22   7   3       71.54       71.41     12.89 o
  23   7   3       11.07        1.08     11.93 o
  24   7   3       14.00       15.70     10.61 o
  25   7   3       58.58       72.31     12.61 o
  26   7   3      115.53      102.80     15.14 o
  27   7   3        7.95       -4.66     13.45 o
  28   7   3       17.30       22.00     11.92 o
  29   7   3       75.59       49.92     13.39 o
   0   8   3        0.02       -2.55      6.50 o
   1   8   3        1.13        1.44      3.83 o
   2   8   3       37.26       35.24      6.82 o
   3   8   3       91.54       77.27      7.50 o
   4   8   3        0.37        7.09      5.89 o
   5   8   3     1019.08      961.54     19.23 o
   6   8   3       73.40       72.47      9.46 o
   7   8   3       34.30       28.50      6.90 o
   8   8   3      629.49      528.76     15.12 o
   9   8   3        4.54       14.54      7.37 o
  10   8   3      357.84      364.05     13.92 o
  11   8   3      453.60      441.95     19.64 o
  12   8   3      847.81      836.27     19.84 o
  13   8   3      471.32      462.26     15.91 o
  14   8   3        2.79        5.19      9.67 o
  15   8   3       22.31       23.81     11.60 o
  16   8   3        7.14        2.06     10.69 o
  17   8   3        3.96      -10.69     10.69 o
  18   8   3      121.68       98.77     10.82 o
  19   8   3        3.23        4.56      8.30 o
  20   8   3       60.05       72.69     10.82 o
  21   8   3       20.84       19.47      9.74 o
  22   8   3       14.37        9.70     13.53 o
  23   8   3       32.72       38.51     12.40 o
  24   8   3        3.00       -3.61     12.05 o
  25   8   3        4.68       -4.22     11.83 o
  26   8   3        0.59      -16.53     16.53 o
  27   8   3        0.17       -5.16     13.47 o
   1   9   3       57.09       49.24      6.35 o
   2   9   3      307.83      327.89     14.14 o
   3   9   3      445.27      461.63     14.71 o
   4   9   3      147.19      152.97     10.43 o
   5   9   3      169.75      187.83     13.14 o
   6   9   3        5.70        1.58      6.97 o
   7   9   3      142.92      147.96      9.94 o
   8   9   3      313.33      301.12     12.92 o
   9   9   3      363.44      363.93     14.49 o
  10   9   3      101.39      123.33     10.07 o
  11   9   3        6.71       -7.06      7.06 o
  12   9   3        1.51       -5.65      7.18 o
  13   9   3       43.05       25.76      8.36 o
  14   9   3      131.41      100.82     14.57 o
  15   9   3        3.12      -10.69     10.69 o
  16   9   3        0.05      -10.98     11.12 o
  17   9   3       77.27       96.71     15.86 o
  18   9   3       10.51       -3.35      9.11 o
  19   9   3        1.23       -3.35     14.99 o
  20   9   3        0.20       -4.46      9.11 o
  21   9   3       14.64        7.42     12.46 o
  22   9   3        4.85        3.32     10.77 o
  23   9   3       27.76       28.84     13.72 o
  24   9   3        1.82      -10.42     12.43 o
  25   9   3      238.56      256.39     33.60 o
   0  10   3        6.40       -0.23     11.52 o
   1  10   3        0.41        8.90      6.04 o
   2  10   3      147.30      150.28      8.50 o
   3  10   3       25.24       28.85      7.65 o
   4  10   3        0.03        2.62      6.92 o
   5  10   3        8.23        5.83      7.46 o
   6  10   3      424.53      409.60     15.39 o
   7  10   3      111.75       95.30      9.98 o
   8  10   3        7.20        0.80     12.20 o
   9  10   3        2.28       -1.53      7.43 o
  10  10   3       34.53       32.32      8.50 o
  11  10   3       16.58       11.86      9.34 o
  12  10   3       45.35       43.13      9.95 o
  13  10   3       12.26       -9.82      9.82 o
  14  10   3        4.57        4.99      9.97 o
  15  10   3       18.08       18.92     16.52 o
  16  10   3       53.51       60.82     36.83 o
  17  10   3        0.47      -14.22     15.63 o
  18  10   3       15.95       -6.80     16.52 o
  19  10   3        4.82       -5.09     11.95 o
  20  10   3       11.66       31.25     11.22 o
  21  10   3        0.08      -16.39     16.39 o
   1  11   3       88.03      112.43      8.89 o
   2  11   3      153.70      170.41     10.25 o
   3  11   3      102.86      122.38      9.35 o
   4  11   3       37.57       49.67      7.98 o
   5  11   3      159.90      188.67     13.04 o
   6  11   3       57.77       61.77     10.38 o
   7  11   3      381.75      409.37     17.82 o
   8  11   3      108.48      105.55     11.90 o
   9  11   3       56.85       60.95     10.87 o
  10  11   3       32.04       44.89     10.65 o
  11  11   3        0.78        0.64      9.74 o
  12  11   3        1.59       -3.49     10.51 o
  13  11   3        5.39       -1.30     16.09 o
  14  11   3        0.75        2.43     10.80 o
  15  11   3       24.16        5.74     16.52 o
  16  11   3        3.99       15.63     26.79 o
  17  11   3        3.74       -8.93     17.36 o
   0  12   3      113.61      136.67     18.97 o
   1  12   3        0.22       -7.58      7.58 o
   2  12   3        5.20       -2.56      7.92 o
   3  12   3        0.82       -4.23      7.92 o
   4  12   3        2.80       -2.96      7.31 o
   5  12   3       25.46       46.56     11.46 o
   6  12   3       48.21       49.72     11.98 o
   7  12   3       26.90        9.12     10.57 o
   8  12   3       72.28       88.42     13.88 o
   9  12   3       21.15       28.39     12.13 o
  10  12   3       33.15       34.38     12.13 o
  11  12   3       19.57       32.88     11.73 o
   0   0   4   226427.14   220220.97   3109.44 o
   1   0   4    24849.21    23999.01    242.19 o
   2   0   4      383.02      376.25     17.07 o
   3   0   4     9493.60     9337.92    112.55 o
   4   0   4      479.65      579.46     11.98 o
   5   0   4      871.17      865.10     15.86 o
   6   0   4      111.00      101.67      6.31 o
   7   0   4      671.19      620.24     13.70 o
   8   0   4     2025.03     1977.07     30.43 o
   9   0   4     1074.03     1139.28     21.02 o
  10   0   4      399.07      409.95     12.41 o
  11   0   4     3289.94     3354.74     48.10 o
  12   0   4     1388.07     1471.92     27.47 o
  13   0   4      893.19     1050.38     22.31 o
  14   0   4      148.47      204.00      8.55 o
  15   0   4        4.32       17.93      4.39 o
  16   0   4     3689.77     3817.13     42.85 o
  17   0   4       50.82       33.37      5.16 o
  18   0   4      428.02      387.03     12.36 o
  19   0   4      162.63      165.82      8.20 o
  20   0   4     1532.61     1592.88     29.53 o
  21   0   4      711.06      771.93     17.38 o
  22   0   4      252.88      247.44     12.47 o
  23   0   4        6.27        8.04      8.70 o
  24   0   4     3663.01     3518.05     61.42 o
  25   0   4      350.92      459.55     27.59 o
  26   0   4      699.80      704.45     41.30 o
  27   0   4      524.15      530.03     40.18 o
  28   0   4       82.33       75.42     18.97 o
  29   0   4      376.04      414.90     29.17 o
  30   0   4      133.52      187.74     32.37 o
  31   0   4      367.33      372.26     33.48 o
  32   0   4       44.88       89.29     22.10 o
  33   0   4        0.65        5.82     20.09 o
  34   0   4       26.19       47.39     36.83 o
  35   0   4        3.54        4.82     19.68 o
   1   1   4    35905.36    34632.17    262.27 o
   3   1   4      433.93      453.86      8.73 o
   4   1   4      490.30      494.80      7.32 o
   5   1   4      354.52      350.70      6.94 o
   6   1   4      707.20      712.62     10.40 o
   7   1   4      419.68      424.39      8.44 o
   8   1   4     1302.94     1273.23     15.90 o
   9   1   4     1838.39     1971.55     22.14 o
  10   1   4     1597.22     1650.64     20.03 o
  11   1   4      183.61      178.17      5.63 o
  12   1   4     1968.33     2020.94     20.33 o
  13   1   4     7445.30     7815.29     61.51 o
  14   1   4       33.52       31.14      4.33 o
  15   1   4      944.75     1032.88     14.75 o
  16   1   4        4.71       10.70      3.48 o
  17   1   4      141.37      115.88      5.75 o
  18   1   4       20.59       20.02      3.78 o
  19   1   4      867.25      839.85     12.02 o
  20   1   4      534.20      556.46     10.75 o
  21   1   4      134.10      138.82      6.48 o
  22   1   4        1.36       -5.49      5.49 o
  23   1   4       56.86       55.14      7.45 o
  24   1   4       56.14       70.38      8.00 o
  25   1   4        0.36        0.80      8.54 o
  26   1   4       78.87       97.30     11.25 o
  27   1   4      116.22      119.64     14.82 o
  28   1   4      280.94      295.47     18.12 o
  29   1   4      189.97      173.37     15.88 o
  30   1   4        4.35       -5.68     11.08 o
  31   1   4      152.22      173.93     16.69 o
  32   1   4        3.73       12.05     12.45 o
  33   1   4        3.18        8.53     13.09 o
  34   1   4        4.16       13.79     13.57 o
  35   1   4       17.14       21.57     18.36 o
   0   2   4        1.10       20.65      7.09 o
   1   2   4      462.67      466.68      6.86 o
   2   2   4      337.39      376.38      7.32 o
   3   2   4      515.19      396.83      6.68 o
   4   2   4     1963.00     1921.70     17.08 o
   5   2   4     4163.37     4038.78     32.40 o
   6   2   4     1325.80     1406.30     14.10 o
   7   2   4        0.41        3.39      2.61 o
   8   2   4     2112.83     2167.56     20.17 o
   9   2   4      664.94      657.05      9.51 o
  10   2   4      165.10      164.05      5.25 o
  11   2   4      166.08      122.85      6.54 o
  12   2   4        0.01       -2.94      2.94 o
  13   2   4      433.89      422.82      8.29 o
  14   2   4      267.44      242.93      6.37 o
  15   2   4        1.79       -2.07      3.16 o
  16   2   4      166.82      179.96      6.10 o
  17   2   4      439.03      458.34      9.22 o
  18   2   4       19.03       16.54      4.26 o
  19   2   4       75.50       60.62      5.60 o
  20   2   4      152.21      147.21      7.21 o
  21   2   4      453.18      408.31     10.73 o
  22   2   4      725.03      728.69     15.56 o
  23   2   4      975.80      931.32     18.03 o
  24   2   4      518.95      500.57     14.39 o
  25   2   4       64.94       79.53     10.76 o
  26   2   4       27.35       39.05     10.10 o
  27   2   4      361.20      383.80     16.90 o
  28   2   4       26.59       21.06     10.35 o
  29   2   4       15.65       15.63     11.16 o
  30   2   4       89.18      115.28     15.04 o
  31   2   4       21.95       18.38     12.53 o
  32   2   4      193.20      234.01     18.29 o
  33   2   4       28.10       22.54     13.57 o
  34   2   4       50.94       63.18     17.95 o
   1   3   4      954.07      939.93     11.83 o
   2   3   4      533.70      521.66      8.28 o
   3   3   4     2579.19     2511.44     24.83 o
   4   3   4       11.89       29.83      7.82 o
   5   3   4    12532.92    12235.45    115.72 o
   6   3   4     3984.07     4001.88     55.19 o
   7   3   4      341.89      411.16      8.93 o
   8   3   4      102.11       94.69      3.51 o
   9   3   4       85.46       89.77      5.65 o
  10   3   4     1201.01     1246.17     12.62 o
  11   3   4        3.39       13.24      2.87 o
  12   3   4       54.25       70.77      3.90 o
  13   3   4       59.73       74.89      3.93 o
  14   3   4      120.59      122.49      4.59 o
  15   3   4     1190.84     1235.26     13.74 o
  16   3   4        0.01        2.25      3.62 o
  17   3   4       54.89       63.47      5.22 o
  18   3   4       62.66       81.83      6.73 o
  19   3   4      508.22      510.17     12.67 o
  20   3   4       24.97        7.95      5.66 o
  21   3   4     1016.96      904.15     18.52 o
  22   3   4        7.41        2.37      6.92 o
  23   3   4        7.13       -5.55      6.45 o
  24   3   4      444.38      413.49     14.93 o
  25   3   4        3.39       -1.91      6.78 o
  26   3   4      152.63      152.15     11.57 o
  27   3   4      135.28      123.52     12.26 o
  28   3   4       28.69       28.68     10.10 o
  29   3   4       78.03      101.71     11.96 o
  30   3   4       19.72       12.07     13.28 o
  31   3   4       68.79      106.13     16.65 o
  32   3   4        9.38       19.09     14.06 o
  33   3   4       39.08       37.71     15.86 o
  34   3   4        3.68       -8.69     14.90 o
   0   4   4      342.87      290.24      7.34 o
   1   4   4       31.55       24.24      3.25 o
   2   4   4       75.53      124.77      4.39 o
   3   4   4       44.53       40.27      3.46 o
   4   4   4     3468.76     3392.22     25.20 o
   5   4   4     3795.27     3991.68     28.97 o
   6   4   4     7933.57     8453.42     55.52 o
   7   4   4     1759.96     1810.00     17.86 o
   8   4   4      170.10      234.71      8.93 o
   9   4   4     6223.56     6153.85     40.17 o
  10   4   4     3509.24     3665.24     28.44 o
  11   4   4       29.05       32.38      4.60 o
  12   4   4     1154.48     1080.04     12.86 o
  13   4   4      645.72      692.06     10.19 o
  14   4   4      173.76      197.29      6.15 o
  15   4   4      131.37      142.67      6.36 o
  16   4   4       64.01       60.01      4.92 o
  17   4   4        6.16       -3.61      4.87 o
  18   4   4       10.31        4.41      5.16 o
  19   4   4      346.47      352.44     12.69 o
  20   4   4        0.23        5.70      6.68 o
  21   4   4      331.01      335.42     13.09 o
  22   4   4       88.73       96.96      9.63 o
  23   4   4        4.54       -1.44      7.18 o
  24   4   4       34.41       36.69      9.15 o
  25   4   4      141.04      160.23     10.81 o
  26   4   4       76.30       70.24     10.71 o
  27   4   4       18.12        8.98      9.15 o
  28   4   4       49.12       95.47     17.08 o
  29   4   4       12.50       10.68     10.95 o
  30   4   4       46.92       54.29     13.25 o
  31   4   4       18.60       31.78     16.52 o
  32   4   4       48.68       58.04     18.94 o
  33   4   4       20.94       34.55     18.10 o
   1   5   4       67.72       73.17      3.79 o
   2   5   4       78.80       55.77      4.07 o
   3   5   4       10.83        7.87      4.01 o
   4   5   4       18.33       24.22      3.13 o
   5   5   4       68.81       73.01      4.08 o
   6   5   4      489.21      541.06      9.12 o
   7   5   4      240.51      233.94      6.57 o
   8   5   4      402.97      394.75      8.78 o
   9   5   4      465.73      466.82      8.87 o
  10   5   4       55.01       76.40      5.15 o
  11   5   4     2247.33     2180.04     18.59 o
  12   5   4      357.56      376.86      8.00 o
  13   5   4       14.08       23.51      3.76 o
  14   5   4      719.34      675.66     10.86 o
  15   5   4      608.18      615.06     11.55 o
  16   5   4       45.17       43.75      5.68 o
  17   5   4     1326.29     1269.66     20.07 o
  18   5   4       82.99       60.21      8.75 o
  19   5   4       87.21       64.29      9.04 o
  20   5   4       55.12       52.65      9.22 o
  21   5   4      572.10      546.11     17.50 o
  22   5   4      107.62      103.59     13.89 o
  23   5   4        2.83        8.69      8.21 o
  24   5   4      229.00      255.12     13.98 o
  25   5   4       31.46       27.67     12.24 o
  26   5   4       10.30       -9.38      9.38 o
  27   5   4        5.71       -3.23     10.38 o
  28   5   4        1.29        1.32     11.17 o
  29   5   4       11.74       10.52     12.76 o
  30   5   4       30.67       35.25     14.09 o
  31   5   4       38.90       41.23     14.81 o
  32   5   4       86.80       81.81     19.68 o
   0   6   4       19.07       16.12      3.82 o
   1   6   4      168.87      174.88      7.33 o
   2   6   4      198.23      224.01      7.08 o
   3   6   4       24.18       11.54      3.34 o
   4   6   4      579.97      613.25     13.35 o
   5   6   4      673.93      715.63     12.38 o
   6   6   4     1376.77     1369.51     17.90 o
   7   6   4       21.22       22.63      4.04 o
   8   6   4       24.48       17.11      4.53 o
   9   6   4      763.43      788.55     15.64 o
  10   6   4       84.73      111.93      8.03 o
  11   6   4      639.99      616.49     13.86 o
  12   6   4     1675.76     1643.12     20.58 o
  13   6   4      811.90      778.11     13.13 o
  14   6   4     1297.92     1302.94     20.96 o
  15   6   4      675.99      611.61     15.12 o
  16   6   4       42.86       51.99      7.43 o
  17   6   4      221.12      192.92     13.16 o
  18   6   4      894.46      812.17     21.99 o
  19   6   4       29.50       22.63      8.71 o
  20   6   4       50.51       43.76      9.10 o
  21   6   4       84.00       87.14     11.05 o
  22   6   4        0.90       -1.48      8.86 o
  23   6   4       23.06       16.13     10.06 o
  24   6   4       24.60       20.86     12.57 o
  25   6   4        1.82       -9.38      9.38 o
  26   6   4        8.46        0.72     10.53 o
  27   6   4        2.33        0.59     12.71 o
  28   6   4        7.70        6.70     10.91 o
  29   6   4      126.33      119.50     15.31 o
  30   6   4        7.75        5.61     12.93 o
   1   7   4      793.62      819.96     12.29 o
   2   7   4      129.52      146.74      6.79 o
   3   7   4      519.56      540.21     11.91 o
   4   7   4        0.58        1.90      5.52 o
   5   7   4      752.96      764.97     16.38 o
   6   7   4       43.17       40.21      9.15 o
   7   7   4       17.18       11.68      5.74 o
   8   7   4        0.02        2.45      5.65 o
   9   7   4      342.00      352.55     12.61 o
  10   7   4        2.14        3.61      6.04 o
  11   7   4      109.79      112.35      8.85 o
  12   7   4       40.79       42.75      9.86 o
  13   7   4       31.75       19.22      7.45 o
  14   7   4      415.14      387.62     12.46 o
  15   7   4      413.42      396.40     13.29 o
  16   7   4       14.50        7.48      6.96 o
  17   7   4      209.81      237.37     17.62 o
  18   7   4       90.67       99.37     11.59 o
  19   7   4       11.16        1.86      8.04 o
  20   7   4        0.40       -7.99      7.99 o
  21   7   4      133.11      143.45     13.23 o
  22   7   4        3.09       -7.31      8.93 o
  23   7   4       18.72       18.06     10.19 o
  24   7   4       16.03       -4.49     10.30 o
  25   7   4        1.48        3.28     10.57 o
  26   7   4        7.51       14.04     12.89 o
  27   7   4        6.84      -14.89     14.89 o
  28   7   4       65.84       67.41     16.24 o
  29   7   4       16.38       -7.29     15.47 o
   0   8   4     1434.97     1385.39     27.78 o
   1   8   4       22.16       33.59      4.54 o
   2   8   4      439.26      414.43     13.50 o
   3   8   4      531.19      522.71     14.77 o
   4   8   4      210.91      213.45     10.31 o
   5   8   4      362.60      347.84     13.21 o
   6   8   4      301.59      274.56     11.71 o
   7   8   4       53.42       51.03      7.84 o
   8   8   4      473.64      478.73     14.81 o
   9   8   4      589.46      582.82     16.44 o
  10   8   4      273.10      276.90     13.03 o
  11   8   4        2.44       -2.23      7.81 o
  12   8   4      643.06      638.54     18.12 o
  13   8   4      272.49      263.50     12.58 o
  14   8   4       80.20       70.59     10.45 o
  15   8   4       52.80       45.39     12.89 o
  16   8   4        9.53       -4.46      7.73 o
  17   8   4        0.16       -3.43      7.88 o
  18   8   4       66.34       83.69     14.82 o
  19   8   4        9.80        3.69      9.10 o
  20   8   4        0.56        5.23      8.40 o
  21   8   4        0.06      -11.92     11.92 o
  22   8   4      119.04      147.90     13.93 o
  23   8   4        8.30        9.84     11.83 o
  24   8   4       41.21       50.26     13.68 o
  25   8   4        7.57       -5.74     20.82 o
  26   8   4       18.61       -5.74     21.80 o
  27   8   4       10.35      -10.09     13.85 o
   1   9   4      777.24      824.98     20.30 o
   2   9   4       37.50       40.80      6.35 o
   3   9   4      173.74      150.30     10.13 o
   4   9   4       22.05       14.48      7.54 o
   5   9   4      460.58      471.83     15.53 o
   6   9   4        1.99        2.25      7.18 o
   7   9   4        2.24       -4.50      8.71 o
   8   9   4        0.82       -1.36      7.24 o
   9   9   4      222.79      214.33     11.73 o
  10   9   4      184.64      204.30     11.67 o
  11   9   4      123.36      143.22     10.76 o
  12   9   4        0.09       -6.43      7.09 o
  13   9   4       30.67       27.84      8.39 o
  14   9   4        1.10       14.74     10.89 o
  15   9   4       62.36       44.64     13.60 o
  16   9   4       45.55       27.97     13.28 o
  17   9   4       59.02       54.23      9.39 o
  18   9   4        7.21        3.91      9.11 o
  19   9   4        0.82       -0.36     13.77 o
  20   9   4       16.31       13.95     10.94 o
  21   9   4       46.21       59.27     12.59 o
  22   9   4        5.01       -9.71     10.60 o
  23   9   4        0.48       -4.55     11.07 o
  24   9   4        1.84      -12.24     12.24 o
   0  10   4       24.93       53.03     11.70 o
   1  10   4        6.74       11.37      6.23 o
   2  10   4      151.53      166.60      9.03 o
   3  10   4       10.36       11.15      7.50 o
   4  10   4       71.27       75.40      9.22 o
   5  10   4        1.66        9.01      7.84 o
   6  10   4        8.56       11.94      8.08 o
   7  10   4       26.66       27.67      8.39 o
   8  10   4        1.79        5.42      8.08 o
   9  10   4        3.00        0.23      8.61 o
  10  10   4        6.21       -3.56      8.09 o
  11  10   4       39.14       25.27      9.24 o
  12  10   4        2.94      -10.15     10.15 o
  13  10   4       34.87       17.30     11.46 o
  14  10   4       84.27       84.88     15.27 o
  15  10   4        0.35      -12.57     30.13 o
  16  10   4       13.71       50.08     18.10 o
  17  10   4      106.65      110.19     30.13 o
  18  10   4        0.11      -15.63     16.52 o
  19  10   4       10.87        8.43     10.77 o
  20  10   4        0.78      -10.83     22.18 o
  21  10   4        0.08      -11.07     11.07 o
   1  11   4       62.70       94.91     11.29 o
   2  11   4       15.83       10.61      6.86 o
   3  11   4        8.06       10.87      8.07 o
   4  11   4        6.13        9.83      9.06 o
   5  11   4        7.86        4.19      8.72 o
   6  11   4       25.72       21.95      9.86 o
   7  11   4       64.82       69.77     11.52 o
   8  11   4        5.70        6.68      9.43 o
   9  11   4       29.90       34.40     10.38 o
  10  11   4       81.79       90.27     11.90 o
  11  11   4        6.02       13.07     10.80 o
  12  11   4        0.26        4.82     11.12 o
  13  11   4        0.67       -0.34     10.80 o
  14  11   4        0.03        2.19     11.02 o
  15  11   4        6.80       -4.24     15.55 o
  16  11   4       49.55       50.60     18.74 o
  17  11   4       13.97       18.25     17.69 o
   0  12   4       34.03       28.36     12.80 o
   1  12   4        4.45        4.46      7.88 o
   2  12   4        1.46       -2.84      8.09 o
   3  12   4       32.14       33.77      8.71 o
   4  12   4        9.97       10.90     10.69 o
   5  12   4       41.51       57.33     11.98 o
   6  12   4        2.86       11.64     11.46 o
   7  12   4       15.61       13.46     14.75 o
   8  12   4       31.79       48.31     17.02 o
   9  12   4       95.67      129.98     19.59 o
  10  12   4       13.85       16.24     12.13 o
  11  12   4        0.51       37.95     20.09 o
   1   1   5    11171.34    11204.56     88.22 o
   2   1   5     6396.42     6415.86     52.91 o
   3   1   5     1163.53     1206.89     13.82 o
   4   1   5     2517.50     2519.59     23.71 o
   5   1   5      251.60      209.55      6.20 o
   6   1   5      904.14      857.61     12.24 o
   7   1   5      172.62      161.11      5.59 o
   8   1   5       58.29       56.74      4.48 o
   9   1   5      462.80      433.66     13.56 o
  10   1   5     1022.24     1061.37     16.76 o
  11   1   5      701.80      679.16     13.39 o
  12   1   5       45.74       60.66      4.91 o
  13   1   5       41.70       56.17      4.99 o
  14   1   5      127.32      179.85      8.33 o
  15   1   5      437.63      459.82      9.75 o
  16   1   5      126.72      153.11      6.22 o
  17   1   5       19.21       26.39      3.69 o
  18   1   5        5.30        3.44      3.56 o
  19   1   5       18.43       20.23      5.06 o
  20   1   5        4.33       -0.97      4.08 o
  21   1   5      691.60      713.39     14.26 o
  22   1   5      262.24      235.10      9.36 o
  23   1   5      319.02      312.21     13.48 o
  24   1   5       82.16       72.50      8.52 o
  25   1   5      315.17      295.73     14.55 o
  26   1   5      108.63      117.80     15.13 o
  27   1   5       32.43       17.01     10.85 o
  28   1   5       34.36       40.72     12.20 o
  29   1   5       56.61       48.84     12.64 o
  30   1   5       13.92        1.16     11.61 o
  31   1   5       55.21       60.45     14.20 o
  32   1   5       13.19       22.62     14.50 o
  33   1   5      122.10      129.35     17.00 o
  34   1   5       54.42       55.88     15.51 o
   0   2   5       61.95       74.11      5.50 o
   1   2   5     1988.98     1867.45     20.30 o
   2   2   5      242.94      217.54      5.80 o
   3   2   5     5346.68     4926.59     41.67 o
   4   2   5       43.87       34.59      3.05 o
   5   2   5     5110.82     5174.58     41.10 o
   6   2   5      630.93      594.51      8.80 o
   7   2   5      489.74      397.52      7.61 o
   8   2   5      737.05      760.57     11.13 o
   9   2   5      144.40      148.61      5.50 o
  10   2   5      151.45      120.22      4.90 o
  11   2   5      547.10      656.49     10.30 o
  12   2   5      254.44      265.34      8.07 o
  13   2   5     2949.89     3048.42     28.77 o
  14   2   5      908.83      977.28     14.84 o
  15   2   5        0.47        0.20      3.93 o
  16   2   5       93.39       95.65      5.20 o
  17   2   5      584.50      590.40     11.56 o
  18   2   5        1.75       -0.76      3.97 o
  19   2   5      967.41      994.45     15.64 o
  20   2   5      381.08      409.11     10.88 o
  21   2   5      209.83      216.01     10.40 o
  22   2   5      101.83      104.24      8.38 o
  23   2   5      815.30      759.63     16.72 o
  24   2   5       10.46       16.11      6.96 o
  25   2   5       35.35       46.93     10.10 o
  26   2   5        2.18        9.02      9.16 o
  27   2   5       33.63       12.82     10.10 o
  28   2   5       35.89       40.60     11.68 o
  29   2   5       61.80       52.96     12.57 o
  30   2   5       18.95       29.92     11.90 o
  31   2   5       33.26       41.30     13.39 o
  32   2   5       65.90       69.81     14.77 o
  33   2   5      135.25      159.04     20.16 o
  34   2   5        0.03       -0.08     15.36 o
   1   3   5      159.60      191.49      6.03 o
   2   3   5     4588.72     4510.57     42.02 o
   3   3   5      123.86      142.48      4.85 o
   4   3   5      599.85      629.71      9.04 o
   5   3   5      251.31      249.95      6.38 o
   6   3   5       31.19       27.79      4.32 o
   7   3   5     3022.07     3029.89     25.18 o
   8   3   5     2927.34     3070.22     25.85 o
   9   3   5     1579.26     1449.22     15.93 o
  10   3   5      482.18      459.20      8.65 o
  11   3   5       23.68       32.61      3.68 o
  12   3   5      344.71      381.83      8.02 o
  13   3   5       40.55       21.27      3.44 o
  14   3   5       98.96       96.30      5.43 o
  15   3   5       24.26       26.75      3.61 o
  16   3   5      110.30      115.18      5.50 o
  17   3   5        0.04        2.15      4.86 o
  18   3   5      552.97      516.59     15.66 o
  19   3   5      133.05      129.86     10.32 o
  20   3   5      274.56      271.51     11.41 o
  21   3   5       63.14       49.29      8.33 o
  22   3   5      301.19      351.78     13.38 o
  23   3   5      494.02      465.70     18.63 o
  24   3   5      439.74      434.12     15.36 o
  25   3   5        1.74       -0.85      6.85 o
  26   3   5        3.65       -6.81      8.54 o
  27   3   5       99.56      118.79     12.11 o
  28   3   5        4.04        6.34     12.14 o
  29   3   5       18.25       26.98     11.90 o
  30   3   5       60.05       85.98     15.66 o
  31   3   5       42.25       37.67     14.44 o
  32   3   5       10.71       14.88     17.54 o
  33   3   5       38.47       25.26     15.36 o
   0   4   5     1522.39     1736.58     24.66 o
   1   4   5     3546.15     3772.32     31.93 o
   2   4   5      322.08      335.06      6.50 o
   3   4   5     1085.94     1120.20     12.34 o
   4   4   5       57.38       80.83      3.79 o
   5   4   5     2145.09     2348.61     22.66 o
   6   4   5     1234.87     1236.60     12.87 o
   7   4   5     1151.30     1106.54     12.99 o
   8   4   5     1985.86     2262.70     21.89 o
   9   4   5      246.33      272.67      8.08 o
  10   4   5     2271.43     2211.87     20.75 o
  11   4   5     2087.81     2114.62     21.64 o
  12   4   5     1265.47     1381.15     16.49 o
  13   4   5      135.55      146.36      5.78 o
  14   4   5      761.95      779.84     12.27 o
  15   4   5       12.33       21.73      4.77 o
  16   4   5      440.75      444.65     10.91 o
  17   4   5        7.29       11.13      4.87 o
  18   4   5      399.52      360.65     13.29 o
  19   4   5     2260.78     2270.43     31.16 o
  20   4   5      863.37      828.54     18.75 o
  21   4   5      156.05      162.67     10.49 o
  22   4   5     1388.99     1278.38     26.05 o
  23   4   5      254.48      245.55     13.21 o
  24   4   5       16.78       21.26      8.80 o
  25   4   5        3.00       -5.36     13.71 o
  26   4   5       17.96        9.15      9.41 o
  27   4   5       42.11       39.75     11.17 o
  28   4   5       22.49       18.64     11.60 o
  29   4   5       12.94       17.70     11.32 o
  30   4   5      138.07      152.43     15.93 o
  31   4   5       13.50       -3.35     15.78 o
  32   4   5        0.30      -14.51     15.78 o
   1   5   5      140.63      148.59      4.65 o
   2   5   5      223.55      239.42      4.94 o
   3   5   5      122.48      141.82      5.22 o
   4   5   5      399.36      430.36      8.69 o
   5   5   5     1099.41     1192.05     14.81 o
   6   5   5      557.66      556.48     11.00 o
   7   5   5      489.58      512.16     10.65 o
   8   5   5      348.08      404.02     10.86 o
   9   5   5      261.18      237.54      7.98 o
  10   5   5       15.12       16.56      4.36 o
  11   5   5     1348.32     1379.55     16.37 o
  12   5   5        4.20       14.48      3.97 o
  13   5   5       32.28       46.73      4.58 o
  14   5   5       66.61       59.62      5.65 o
  15   5   5      305.93      323.26     10.00 o
  16   5   5      207.00      197.32      8.54 o
  17   5   5        0.12       -5.27      5.27 o
  18   5   5     1089.38     1089.94     22.45 o
  19   5   5       12.67       -3.72      8.56 o
  20   5   5      348.82      338.67     18.69 o
  21   5   5        0.05       -7.21      7.21 o
  22   5   5      214.48      180.93     16.51 o
  23   5   5       30.55       25.59      9.15 o
  24   5   5       46.43       37.10      9.86 o
  25   5   5       80.95       74.40     12.07 o
  26   5   5       26.39       20.89     10.74 o
  27   5   5      180.91      158.31     18.37 o
  28   5   5        4.34        1.75     15.14 o
  29   5   5        2.40      -12.30     12.30 o
  30   5   5       12.29       22.32     13.64 o
  31   5   5       55.29       51.07     15.41 o
   0   6   5       24.46       14.02      4.54 o
   1   6   5      394.35      377.01      7.03 o
   2   6   5      516.07      518.71     10.79 o
   3   6   5      134.32      183.26      8.82 o
   4   6   5      280.78      292.78      8.70 o
   5   6   5      153.12      136.81      6.52 o
   6   6   5        8.22       -3.49      4.09 o
   7   6   5        3.26        1.28      4.68 o
   8   6   5       47.92       45.62      5.97 o
   9   6   5      206.99      200.97      8.69 o
  10   6   5      260.78      259.55     10.12 o
  11   6   5        5.45       -5.39      5.39 o
  12   6   5      129.66      115.52      5.65 o
  13   6   5       13.96       -0.91      5.00 o
  14   6   5      163.99      161.53      9.53 o
  15   6   5      152.50      141.06      9.87 o
  16   6   5        8.52       -2.60      6.23 o
  17   6   5      168.12      186.58     11.86 o
  18   6   5       14.91       15.32      8.70 o
  19   6   5       56.69       59.96     13.85 o
  20   6   5       49.17       48.69      9.88 o
  21   6   5       27.24       42.09      9.72 o
  22   6   5       31.83       20.47     10.01 o
  23   6   5      159.40      166.25     16.75 o
  24   6   5       86.55       82.85     12.20 o
  25   6   5       32.86       35.12     11.73 o
  26   6   5       16.15       23.23     11.38 o
  27   6   5       32.77       30.56     22.26 o
  28   6   5        4.21        5.70     13.47 o
  29   6   5        5.98       10.14     12.93 o
  30   6   5        0.09       -6.14     13.47 o
   1   7   5       48.29       44.99      3.97 o
   2   7   5       36.96       35.14      4.97 o
   3   7   5       11.35       16.68      5.89 o
   4   7   5      429.68      421.23     13.21 o
   5   7   5       39.74       34.88      6.34 o
   6   7   5       35.50       41.93      6.53 o
   7   7   5      129.44      116.01      8.48 o
   8   7   5      286.13      309.86     12.26 o
   9   7   5     1111.38     1056.79     20.82 o
  10   7   5      139.77      152.53      9.86 o
  11   7   5      323.97      356.35     14.65 o
  12   7   5      134.20      116.13      9.70 o
  13   7   5      940.56      822.85     21.51 o
  14   7   5       63.90       80.89     11.88 o
  15   7   5      167.44      191.07      9.93 o
  16   7   5       68.69       38.24      8.17 o
  17   7   5        3.72        4.46      8.38 o
  18   7   5        2.63       -7.88      7.88 o
  19   7   5       23.89       25.07      9.10 o
  20   7   5       90.94       98.97     24.38 o
  21   7   5       16.04       16.77      9.24 o
  22   7   5        0.30        6.39      9.58 o
  23   7   5       12.78       16.24     10.78 o
  24   7   5       59.21       70.78     12.82 o
  25   7   5       97.30      101.99     13.42 o
  26   7   5       16.45        7.56     14.82 o
  27   7   5       55.49       27.49     17.20 o
  28   7   5        2.66       31.96     15.28 o
   0   8   5      137.43      138.33     10.80 o
   1   8   5      187.09      175.23      7.96 o
   2   8   5      126.92      135.27      7.39 o
   3   8   5      128.54      127.00      9.41 o
   4   8   5      223.56      238.23     11.40 o
   5   8   5      441.24      438.63     14.84 o
   6   8   5       44.76       28.03      7.47 o
   7   8   5        1.70       -6.46      6.46 o
   8   8   5      138.27      150.65     11.72 o
   9   8   5      125.61      106.09      9.41 o
  10   8   5       52.51       42.31     11.84 o
  11   8   5      145.64      151.72     10.87 o
  12   8   5        0.17       -5.74      7.47 o
  13   8   5      165.76      163.56     12.56 o
  14   8   5       95.01      126.64     23.20 o
  15   8   5       11.07       13.39     11.60 o
  16   8   5      129.94      127.91     10.35 o
  17   8   5        3.52        5.70      8.17 o
  18   8   5       33.28       37.58      9.74 o
  19   8   5       80.06       89.03     11.13 o
  20   8   5       22.96        3.61      9.43 o
  21   8   5        9.84        7.64      9.86 o
  22   8   5      104.02      146.11     15.32 o
  23   8   5       38.17       57.54     13.68 o
  24   8   5        0.25      -10.94     10.94 o
  25   8   5        6.30        2.87     12.99 o
  26   8   5      190.87      207.89     19.73 o
   1   9   5        8.38       -0.07      5.79 o
   2   9   5        1.29       -3.74      5.27 o
   3   9   5       50.23       52.12      9.74 o
   4   9   5        2.60       -2.31      7.60 o
   5   9   5        7.74        2.42      8.02 o
   6   9   5       27.54       31.09      8.34 o
   7   9   5       69.97       41.41      8.26 o
   8   9   5        4.91        4.32      7.47 o
   9   9   5       15.44       17.88      8.21 o
  10   9   5      152.11      166.57     11.37 o
  11   9   5      109.96      117.62     10.71 o
  12   9   5        0.36       -6.16      7.40 o
  13   9   5        0.12       -3.52      9.06 o
  14   9   5       48.89       41.26     10.87 o
  15   9   5       99.95      136.85     17.05 o
  16   9   5       11.94        2.23     15.78 o
  17   9   5        2.12       16.74     15.78 o
  18   9   5        2.37       -2.13      9.39 o
  19   9   5        1.44       -0.74     11.75 o
  20   9   5        4.01        8.93     17.89 o
  21   9   5        1.79       17.55     11.07 o
  22   9   5        6.96       -8.37     10.94 o
  23   9   5       35.22       15.63     12.76 o
  24   9   5        8.90        6.61     12.59 o
   0  10   5       68.90       81.70     11.55 o
   1  10   5        4.82       -2.60      5.98 o
   2  10   5       40.66       42.88      7.65 o
   3  10   5        3.50        7.75      8.60 o
   4  10   5       68.97       80.23     11.15 o
   5  10   5        0.09        2.35      8.03 o
   6  10   5       46.88       36.80      8.92 o
   7  10   5       28.48       24.99      8.81 o
   8  10   5       34.12       42.78      9.86 o
   9  10   5        4.49       -6.63      8.51 o
  10  10   5        3.04       -9.35      9.35 o
  11  10   5        2.09       -8.46     11.92 o
  12  10   5       19.58       28.23     11.46 o
  13  10   5        1.23       -1.61     11.43 o
  14  10   5        9.09       -6.77     11.46 o
  15  10   5       13.30        1.29     14.93 o
  16  10   5      117.35      118.80     20.34 o
  17  10   5       11.16       16.89     22.32 o
  18  10   5        1.63       -5.58     17.36 o
  19  10   5        3.62        2.51     10.06 o
  20  10   5        6.91       10.00     12.35 o
   1  11   5       13.41        7.30     10.31 o
   2  11   5       10.38        5.17      8.70 o
   3  11   5       90.43       88.39     19.25 o
   4  11   5        0.12       10.37      9.24 o
   5  11   5      199.90      215.55     17.08 o
   6  11   5        7.05        0.53      9.51 o
   7  11   5       17.20       21.23      9.95 o
   8  11   5        0.94        1.06      9.36 o
   9  11   5       54.88       30.19     10.49 o
  10  11   5        0.00        5.10     10.99 o
  11  11   5        0.19        2.77     11.12 o
  12  11   5       25.14       26.38     12.13 o
  13  11   5       43.80       43.30     13.04 o
  14  11   5        0.03      -10.76     11.73 o
  15  11   5       23.96        1.38     16.52 o
  16  11   5        4.95      -15.63     17.15 o
   0  12   5        0.61       -8.93     11.16 o
   1  12   5       10.11        7.40      8.27 o
   2  12   5       72.92       86.03     16.14 o
   3  12   5       12.20       21.60     13.53 o
   4  12   5        0.14        4.86     10.80 o
   5  12   5       24.30       27.56     13.86 o
   6  12   5      115.85      123.54     14.90 o
   7  12   5       13.67       22.78     12.74 o
   8  12   5        0.39       -0.31     16.76 o
   9  12   5       22.97       24.27     12.30 o
   0   0   6      200.80      440.86     18.94 o
   1   0   6    54661.23    55146.56    550.23 o
   2   0   6      718.52      710.55     26.67 o
   3   0   6     2786.03     2696.71     39.08 o
   4   0   6     1483.15     1534.05     25.78 o
   5   0   6      170.20      204.11     12.33 o
   6   0   6     2297.54     2336.49     36.04 o
   7   0   6     1956.47     1909.63     36.04 o
   8   0   6       77.68       63.01      6.96 o
   9   0   6      593.31      585.13     15.86 o
  10   0   6      136.00      127.43      8.52 o
  11   0   6     5641.89     5600.88     75.58 o
  12   0   6      830.62      790.39     19.73 o
  13   0   6        6.23        3.26      7.65 o
  14   0   6       51.30       53.48      7.73 o
  15   0   6      375.21      373.11     15.47 o
  16   0   6     2372.73     2352.23     41.58 o
  17   0   6      439.14      441.78     19.98 o
  18   0   6      213.98      255.63      9.94 o
  19   0   6       32.59       25.30      5.98 o
  20   0   6        2.21       -4.11      8.52 o
  21   0   6      919.87      819.95     25.78 o
  22   0   6       96.31      107.22     18.40 o
  23   0   6       89.03       80.24     13.28 o
  24   0   6      233.93      257.78     18.04 o
  25   0   6     2021.71     1887.10     52.86 o
  26   0   6      120.32      143.98     18.94 o
  27   0   6      192.68      206.23     22.85 o
  28   0   6      231.81      254.18     36.83 o
  29   0   6       11.81       -4.46     15.78 o
  30   0   6        3.23        3.93     16.52 o
  31   0   6        8.37      -15.78     15.78 o
  32   0   6       57.28       57.93     35.72 o
  33   0   6        4.44        2.23     20.09 o
  34   0   6       18.74       19.46     19.68 o
   1   1   6     1325.76     1296.47     16.69 o
   2   1   6     8608.53     8564.33     75.33 o
   3   1   6      412.00      392.59     10.14 o
   4   1   6     5729.07     5861.49     49.52 o
   5   1   6       80.84       67.63      4.51 o
   6   1   6        1.81        0.30      3.45 o
   7   1   6     1948.79     1785.02     30.72 o
   8   1   6     1152.45     1088.19     24.12 o
   9   1   6       59.00       51.94      4.46 o
  10   1   6      197.36      191.05      6.94 o
  11   1   6       11.05       -3.48      3.48 o
  12   1   6      238.95      229.33      8.07 o
  13   1   6      635.97      689.76     13.28 o
  14   1   6      393.85      435.83     10.43 o
  15   1   6      229.52      210.78      7.12 o
  16   1   6      851.24      867.16     13.52 o
  17   1   6      177.89      187.25      7.33 o
  18   1   6      194.50      217.92      8.52 o
  19   1   6       57.01       52.74      4.86 o
  20   1   6      440.54      411.18     11.36 o
  21   1   6       75.63       79.12      7.81 o
  22   1   6       10.48        6.22      6.45 o
  23   1   6        2.35       -6.37      6.37 o
  24   1   6      356.16      351.74     13.32 o
  25   1   6        0.32       -2.71      8.54 o
  26   1   6      676.31      679.95     24.47 o
  27   1   6       84.70       88.32     15.79 o
  28   1   6        0.01      -10.56     10.56 o
  29   1   6       72.12       83.50     13.65 o
  30   1   6       31.96       34.67     13.09 o
  31   1   6      174.41      216.69     17.56 o
  32   1   6        1.67       -8.44     11.97 o
  33   1   6       10.43       25.08     13.65 o
  34   1   6      117.75       78.80     21.91 o
   0   2   6     3272.83     3216.98     45.95 o
   1   2   6     6145.13     6226.62     52.29 o
   2   2   6       78.32       68.50      4.43 o
   3   2   6     5656.30     6080.58     51.31 o
   4   2   6     1259.46     1307.71     15.49 o
   5   2   6     1563.23     1529.92     17.63 o
   6   2   6      662.69      621.51      9.99 o
   7   2   6      989.27     1264.85     22.67 o
   8   2   6        2.38       -1.46      3.05 o
   9   2   6     2001.20     2057.83     22.35 o
  10   2   6        0.73        3.45      3.56 o
  11   2   6      660.96      647.89     13.77 o
  12   2   6      302.17      286.28      8.17 o
  13   2   6      805.55      847.63     13.82 o
  14   2   6      121.44      143.26      6.76 o
  15   2   6       49.35       52.21      5.50 o
  16   2   6       33.74       24.54      5.10 o
  17   2   6       37.71       42.67      5.50 o
  18   2   6      477.85      473.16     11.83 o
  19   2   6        0.05       -1.87      4.76 o
  20   2   6        1.58       -5.30      5.30 o
  21   2   6       98.27       76.35      8.28 o
  22   2   6      118.95      125.02      9.72 o
  23   2   6      222.79      189.33     13.75 o
  24   2   6        2.92        0.63      7.33 o
  25   2   6       40.93       39.73      9.98 o
  26   2   6       41.95       35.27      9.98 o
  27   2   6        0.62       -6.81      8.92 o
  28   2   6       26.98       50.47     11.97 o
  29   2   6        6.69       16.09     11.41 o
  30   2   6       56.09       62.21     13.02 o
  31   2   6        0.52        7.91     13.53 o
  32   2   6        2.50       14.67     14.57 o
  33   2   6        0.37       -1.84     15.00 o
   1   3   6       19.63       28.99      4.03 o
   2   3   6     5418.18     5456.50     46.45 o
   3   3   6       86.57       74.48      3.84 o
   4   3   6      188.56      199.60      6.11 o
   5   3   6       36.07       26.37      5.36 o
   6   3   6      961.02     1178.65     13.65 o
   7   3   6      158.81      151.72      5.25 o
   8   3   6     1910.99     1859.07     19.21 o
   9   3   6      612.57      638.10     10.49 o
  10   3   6     4009.81     4305.39     37.21 o
  11   3   6       84.47       72.51      4.71 o
  12   3   6      250.04      292.74      8.13 o
  13   3   6       54.54       69.68      5.38 o
  14   3   6      206.99      209.41      7.37 o
  15   3   6      578.97      579.86     12.32 o
  16   3   6      209.16      230.58      7.76 o
  17   3   6      269.85      286.39      8.77 o
  18   3   6      132.52      121.92      6.72 o
  19   3   6       33.21       18.39      6.46 o
  20   3   6     2427.22     2245.05     31.22 o
  21   3   6      513.74      544.03     15.81 o
  22   3   6       53.97       57.81      8.90 o
  23   3   6       33.26       26.61      8.19 o
  24   3   6      281.85      253.11     12.56 o
  25   3   6       64.63       68.27     13.52 o
  26   3   6      113.82      111.36     11.93 o
  27   3   6       23.67       14.45     10.56 o
  28   3   6       91.66       72.50     13.20 o
  29   3   6        2.51      -12.47     14.50 o
  30   3   6        3.01       14.31     13.60 o
  31   3   6        3.24        8.77     14.06 o
  32   3   6       46.02       51.79     16.20 o
  33   3   6        1.93       21.86     15.00 o
   0   4   6      425.35      425.83     13.45 o
   1   4   6     1168.79     1209.57     16.30 o
   2   4   6     1120.46     1122.16     15.49 o
   3   4   6      183.99      212.43      6.97 o
   4   4   6      626.79      602.80     11.98 o
   5   4   6      806.78      834.66     12.10 o
   6   4   6     2229.25     2477.60     24.77 o
   7   4   6       37.52       22.77      3.67 o
   8   4   6     1088.30     1067.19     14.01 o
   9   4   6        9.21       13.30      3.60 o
  10   4   6      686.69      748.36     10.48 o
  11   4   6     1800.01     1846.46     18.98 o
  12   4   6      253.97      248.92      7.11 o
  13   4   6      640.96      615.96     10.44 o
  14   4   6      278.96      256.56      8.65 o
  15   4   6       98.76      102.56      9.35 o
  16   4   6      136.15      148.31      7.19 o
  17   4   6     1178.53     1156.28     17.65 o
  18   4   6       34.33       19.55      6.92 o
  19   4   6        0.31       -6.53      6.53 o
  20   4   6       27.79       28.99      8.54 o
  21   4   6      299.99      269.43     13.83 o
  22   4   6       20.30       27.07      9.22 o
  23   4   6      299.71      329.41     15.08 o
  24   4   6        0.04        2.05      8.65 o
  25   4   6       14.97       -3.66      8.54 o
  26   4   6       23.16       32.14     11.52 o
  27   4   6      192.24      184.40     15.71 o
  28   4   6       26.84       18.38     11.52 o
  29   4   6      184.17      213.15     17.06 o
  30   4   6       15.69       16.94     12.51 o
  31   4   6        6.12       -5.58     15.78 o
  32   4   6        1.92       -1.12     15.78 o
   1   5   6        5.33        8.46      3.76 o
   2   5   6     2459.83     2580.69     33.38 o
   3   5   6     1116.51     1143.91     15.27 o
   4   5   6      151.63      134.92      5.96 o
   5   5   6      792.76      794.08     12.68 o
   6   5   6     1658.74     1669.57     19.90 o
   7   5   6      221.43      247.00      6.21 o
   8   5   6      526.06      516.09     10.33 o
   9   5   6      379.70      409.22      8.41 o
  10   5   6      865.87      897.59     12.89 o
  11   5   6        0.01        7.03      4.10 o
  12   5   6     1127.83     1086.02     16.04 o
  13   5   6      363.39      414.92     12.64 o
  14   5   6     1762.40     1743.26     24.37 o
  15   5   6       20.15       25.43      6.18 o
  16   5   6     1414.45     1328.00     20.99 o
  17   5   6        0.01        4.46      5.90 o
  18   5   6      504.60      441.60     15.85 o
  19   5   6       10.32        6.85      7.94 o
  20   5   6      665.94      690.80     19.38 o
  21   5   6      154.29      180.68     12.40 o
  22   5   6        0.28        1.66      9.88 o
  23   5   6       10.13       14.78      9.10 o
  24   5   6        0.24        0.21     11.60 o
  25   5   6      187.35      192.27     15.33 o
  26   5   6       35.32       36.99     11.52 o
  27   5   6        4.68       -7.54     16.64 o
  28   5   6      152.05      148.20     21.43 o
  29   5   6        0.01       -1.81     17.99 o
  30   5   6        4.33       15.56     13.87 o
  31   5   6        0.50       14.33     14.60 o
   0   6   6     1967.59     1926.93     33.75 o
   1   6   6      402.67      457.39      9.65 o
   2   6   6       13.98       21.40      4.25 o
   3   6   6      293.37      329.23      8.53 o
   4   6   6      183.40      209.93      8.52 o
   5   6   6     1808.06     1859.29     24.78 o
   6   6   6        1.95       -1.15      5.83 o
   7   6   6      653.67      636.38     14.20 o
   8   6   6      334.72      338.78     11.22 o
   9   6   6      832.04      863.31     17.06 o
  10   6   6        6.31       27.14      6.94 o
  11   6   6     2994.16     2930.84     28.93 o
  12   6   6     1002.62      967.17     16.10 o
  13   6   6       18.22       16.43      6.59 o
  14   6   6      170.20      164.77     19.16 o
  15   6   6      960.42      849.65     18.26 o
  16   6   6        4.01        3.04      6.44 o
  17   6   6        1.77       -7.21      7.21 o
  18   6   6      142.05      157.14     17.79 o
  19   6   6       70.01       65.61     10.45 o
  20   6   6      242.90      251.75     16.93 o
  21   6   6      110.73      143.52     12.82 o
  22   6   6       28.42       36.92     11.05 o
  23   6   6       10.38       30.45     10.34 o
  24   6   6      110.82      118.71     13.55 o
  25   6   6      234.19      235.83     20.30 o
  26   6   6       18.78       14.53     11.38 o
  27   6   6       26.78       11.38     13.78 o
  28   6   6       16.77        1.73     14.29 o
  29   6   6      130.83      100.98     37.95 o
   1   7   6       11.53       18.98      4.31 o
   2   7   6      935.05      991.53     16.36 o
   3   7   6       51.09       75.25      7.57 o
   4   7   6     1118.52     1098.07     20.69 o
   5   7   6       15.60       22.41      8.73 o
   6   7   6      491.68      469.54     14.72 o
   7   7   6      140.51      144.08      9.64 o
   8   7   6       12.97       13.39      6.90 o
   9   7   6        0.00        1.10      6.82 o
  10   7   6        2.19       -3.45      8.60 o
  11   7   6       77.25       51.12      8.54 o
  12   7   6      546.20      503.60     16.40 o
  13   7   6       19.57       21.35      6.32 o
  14   7   6      239.33      229.06     10.94 o
  15   7   6       10.27       17.43      6.89 o
  16   7   6      536.77      556.34     18.24 o
  17   7   6       55.96       44.06     17.08 o
  18   7   6      159.84      176.92     13.69 o
  19   7   6      114.96      132.98     12.00 o
  20   7   6       24.10       32.16     10.19 o
  21   7   6       48.77       53.41     13.53 o
  22   7   6      137.26      151.40     14.03 o
  23   7   6        0.01        0.00      9.86 o
  24   7   6       24.83       27.83     11.81 o
  25   7   6        4.92        2.48     13.23 o
  26   7   6        2.78       19.76     13.42 o
  27   7   6        2.04        2.57     13.68 o
  28   7   6      113.14      126.39     18.96 o
   0   8   6        0.29       -9.50     13.55 o
   1   8   6       23.78       14.00      6.07 o
   2   8   6       22.35       19.52      5.97 o
   3   8   6      635.34      568.46     16.19 o
   4   8   6       30.19       54.77      9.49 o
   5   8   6      470.42      517.26     16.08 o
   6   8   6      126.38      152.50     10.71 o
   7   8   6      514.58      472.43     16.05 o
   8   8   6       25.51        8.69      7.54 o
   9   8   6       14.89        9.80      7.47 o
  10   8   6        0.11       -8.74      8.74 o
  11   8   6      463.09      428.39     15.90 o
  12   8   6       99.76       87.69      9.56 o
  13   8   6       55.97       72.44     13.29 o
  14   8   6        1.09        1.88     11.12 o
  15   8   6        2.40        4.81      7.16 o
  16   8   6      220.55      213.97     17.72 o
  17   8   6      222.36      215.04     22.23 o
  18   8   6       10.86       -3.35      9.67 o
  19   8   6        0.86        4.93      8.65 o
  20   8   6       55.47       54.97     11.83 o
  21   8   6       13.28       -0.32     10.56 o
  22   8   6       41.59       39.65     13.23 o
  23   8   6       73.99       77.26     18.09 o
  24   8   6       76.48       75.92     15.32 o
  25   8   6        0.10       17.23     14.88 o
  26   8   6        0.01       -0.71     13.68 o
   1   9   6       63.47       55.75      6.97 o
   2   9   6      100.17       95.32      7.70 o
   3   9   6      138.30      113.30     10.07 o
   4   9   6      213.51      215.89     12.13 o
   5   9   6       18.74        6.88      7.54 o
   6   9   6      402.52      411.51     15.78 o
   7   9   6      290.51      307.83     13.89 o
   8   9   6        9.67        4.83      7.54 o
   9   9   6       31.31       43.18      9.09 o
  10   9   6        0.43       -7.04      7.04 o
  11   9   6       13.28       -5.64      8.08 o
  12   9   6       15.62       26.15      8.85 o
  13   9   6        0.87        7.14      9.51 o
  14   9   6       36.51       34.15     21.73 o
  15   9   6      138.90      140.23     35.72 o
  16   9   6       41.71       35.11     18.97 o
  17   9   6        0.02        4.52      9.25 o
  18   9   6       67.43       49.82     10.94 o
  19   9   6       76.13       57.91     23.71 o
  20   9   6      222.55      209.32     17.24 o
  21   9   6        2.17        6.39     11.83 o
  22   9   6        6.94       17.44     18.32 o
  23   9   6        0.02       -4.12     12.05 o
   0  10   6       27.94       34.51     14.97 o
   1  10   6       13.50        1.19      6.31 o
   2  10   6      128.84      138.08      8.95 o
   3  10   6      539.07      589.23     18.08 o
   4  10   6       17.23       26.41      8.69 o
   5  10   6        0.71        7.76      8.39 o
   6  10   6      642.08      663.79     21.54 o
   7  10   6      229.43      269.82     17.72 o
   8  10   6        8.61       11.23      9.73 o
   9  10   6      133.99      149.92     13.09 o
  10  10   6      101.31       98.08     11.90 o
  11  10   6       79.95       68.04     11.61 o
  12  10   6        0.72        0.46     11.46 o
  13  10   6       37.21       36.94     12.30 o
  14  10   6       19.47       15.28     11.83 o
  15  10   6       63.77       76.12     24.55 o
  16  10   6        0.00        0.53     35.72 o
  17  10   6        8.50      -17.25     30.13 o
  18  10   6       33.18       14.70     37.95 o
  19  10   6       11.98       40.87     20.34 o
  20  10   6        4.29       -6.70     18.94 o
   1  11   6       33.94       32.87     11.92 o
   2  11   6       19.35       22.02      8.79 o
   3  11   6        0.38       -4.24      7.21 o
   4  11   6       59.17       75.60     13.04 o
   5  11   6        0.28       -8.18     14.91 o
   6  11   6        5.19       20.63     11.12 o
   7  11   6       72.57       73.42     15.14 o
   8  11   6        5.68       -9.17      9.17 o
   9  11   6        7.01        2.82      9.44 o
  10  11   6        0.18      -10.15     10.15 o
  11  11   6       14.21        8.85     11.46 o
  12  11   6       20.47       20.25     12.76 o
  13  11   6       31.38       37.53     13.04 o
  14  11   6        0.06      -14.49     14.49 o
  15  11   6       43.40       33.76     18.74 o
   0  12   6       53.81       32.24     15.63 o
   1  12   6       14.07        0.73     10.84 o
   2  12   6        0.59       -7.31      7.31 o
   3  12   6        6.34       -5.05     10.80 o
   4  12   6        0.08      -13.40     13.40 o
   5  12   6        1.82      -10.80     10.80 o
   6  12   6        3.73      -13.23     13.23 o
   7  12   6        2.19      -10.99     10.99 o
   1   1   7     3307.10     3549.38     36.14 o
   2   1   7     3284.37     3420.88     34.91 o
   3   1   7     3193.96     3299.37     31.43 o
   4   1   7     1512.55     1597.67     19.36 o
   5   1   7      124.52      112.48      7.49 o
   6   1   7      108.02      101.80      5.28 o
   7   1   7       15.19       19.05      3.89 o
   8   1   7        2.25       -2.47      3.43 o
   9   1   7     1007.48      915.63     14.66 o
  10   1   7      200.94      195.07      7.49 o
  11   1   7       72.87       73.89      5.59 o
  12   1   7      835.87      881.08     15.24 o
  13   1   7      471.46      483.62     11.78 o
  14   1   7      193.10      215.56      8.52 o
  15   1   7      375.55      399.85     10.64 o
  16   1   7      601.34      671.75     13.82 o
  17   1   7        6.84        4.36      5.88 o
  18   1   7       79.17       56.03      6.36 o
  19   1   7        0.91       -4.91      4.91 o
  20   1   7       14.04       11.48      7.06 o
  21   1   7      326.44      295.96     13.72 o
  22   1   7      325.35      336.57     17.30 o
  23   1   7      741.66      718.51     25.25 o
  24   1   7      485.98      468.90     16.33 o
  25   1   7       37.97       36.87     10.16 o
  26   1   7       10.91       -9.41      9.41 o
  27   1   7       70.74       71.78     13.09 o
  28   1   7      238.64      210.18     29.96 o
  29   1   7        0.23        3.48     11.41 o
  30   1   7       14.97       10.39     11.90 o
  31   1   7       59.83       69.84     17.40 o
  32   1   7       15.49       11.41     13.09 o
  33   1   7       39.18       37.40     14.20 o
   0   2   7     3693.19     3771.09     53.23 o
   1   2   7       49.02       74.50      4.91 o
   2   2   7       27.98       43.22      5.16 o
   3   2   7     2277.82     2456.58     25.02 o
   4   2   7     1855.71     1815.26     20.19 o
   5   2   7      184.84      194.10      8.47 o
   6   2   7      474.74      440.09      9.11 o
   7   2   7       14.53       11.96      3.89 o
   8   2   7        0.15       -0.23      3.99 o
   9   2   7        0.58       -2.23      3.52 o
  10   2   7      406.80      413.42      9.70 o
  11   2   7        0.01       -0.52      4.18 o
  12   2   7     1735.79     1806.34     23.95 o
  13   2   7       17.24       24.38      5.39 o
  14   2   7       73.62       77.11      5.95 o
  15   2   7        5.07       -4.23      4.23 o
  16   2   7        2.63       -1.15      4.85 o
  17   2   7        4.26       -4.94      4.94 o
  18   2   7       80.52       68.24      6.97 o
  19   2   7        1.37       -3.92      5.49 o
  20   2   7      296.13      310.97     13.50 o
  21   2   7      163.10      164.10     10.52 o
  22   2   7      332.19      364.19     16.92 o
  23   2   7      139.96      134.28     12.31 o
  24   2   7       11.97       19.31      8.60 o
  25   2   7      179.16      146.40     12.65 o
  26   2   7       45.85       31.10     10.30 o
  27   2   7      117.76      107.33     12.35 o
  28   2   7        4.77       18.42     11.16 o
  29   2   7       48.21       48.82     12.53 o
  30   2   7       71.42      102.42     17.83 o
  31   2   7        2.37      -12.80     13.04 o
  32   2   7       15.27       20.83     15.47 o
  33   2   7        9.42        5.92     15.44 o
   1   3   7      504.97      570.30     11.44 o
   2   3   7     3563.01     3979.76     33.76 o
   3   3   7      166.71      180.11      6.35 o
   4   3   7      106.45      126.17      5.49 o
   5   3   7     1072.33     1173.64     15.06 o
   6   3   7      181.03      240.42      6.77 o
   7   3   7       83.00       79.38      4.65 o
   8   3   7       73.14       88.14      4.87 o
   9   3   7        2.21        2.87      3.86 o
  10   3   7      351.72      336.82      9.08 o
  11   3   7      244.62      248.22      8.26 o
  12   3   7        3.94        6.40      4.16 o
  13   3   7      152.76      155.46      6.99 o
  14   3   7      918.31      888.21     16.44 o
  15   3   7      443.05      489.54     12.90 o
  16   3   7       72.83       75.87      7.48 o
  17   3   7        0.15       -5.99      5.99 o
  18   3   7       39.38       50.06      7.39 o
  19   3   7       68.99       72.59      8.62 o
  20   3   7      210.69      212.25     11.29 o
  21   3   7       38.67       35.23      8.23 o
  22   3   7        1.71       -6.89      7.11 o
  23   3   7       27.82       29.61      8.33 o
  24   3   7       48.75       38.09      9.25 o
  25   3   7        0.15        3.18      9.58 o
  26   3   7       19.81        8.59     19.55 o
  27   3   7       14.35       -3.93     10.38 o
  28   3   7        0.93       -4.68     10.49 o
  29   3   7       40.31       43.31     13.53 o
  30   3   7       56.90       62.24     15.36 o
  31   3   7        2.56        9.06     13.60 o
  32   3   7       13.65       36.86     15.75 o
   0   4   7        2.10        3.61      5.91 o
   1   4   7     1426.86     1449.50     19.31 o
   2   4   7     1709.20     1656.60     21.08 o
   3   4   7      306.84      286.58     14.64 o
   4   4   7      598.81      680.80     11.52 o
   5   4   7      469.42      514.89     10.17 o
   6   4   7     1970.50     1915.62     19.71 o
   7   4   7      160.80      163.42      6.34 o
   8   4   7     2802.78     3085.88     30.91 o
   9   4   7        8.55       21.55      4.17 o
  10   4   7      539.26      561.75     11.06 o
  11   4   7      531.14      538.04     10.61 o
  12   4   7      194.77      215.62      7.34 o
  13   4   7      333.38      343.56      9.95 o
  14   4   7      191.46      200.99      8.04 o
  15   4   7      195.56      167.35      7.74 o
  16   4   7      331.22      290.98      9.93 o
  17   4   7      101.56       92.34      7.78 o
  18   4   7      917.63      849.25     20.27 o
  19   4   7     1143.00     1182.71     24.47 o
  20   4   7      903.17      866.63     21.60 o
  21   4   7      628.84      651.04     19.53 o
  22   4   7     1680.89     1643.58     35.20 o
  23   4   7      334.84      351.34     15.90 o
  24   4   7       65.97      103.40     11.46 o
  25   4   7        6.19       -7.01      9.01 o
  26   4   7       87.78       99.99     15.40 o
  27   4   7       18.34        6.61     12.65 o
  28   4   7        0.21       20.88     11.41 o
  29   4   7        4.82       -7.43     16.75 o
  30   4   7       91.48       94.46     16.73 o
  31   4   7        5.63        7.97     16.52 o
   1   5   7       58.06       62.98      4.79 o
   2   5   7      416.64      409.08      8.95 o
   3   5   7       10.00       11.52      4.04 o
   4   5   7     1821.42     1856.92     20.48 o
   5   5   7     1319.75     1323.76     16.51 o
   6   5   7       61.25       63.14      4.53 o
   7   5   7       23.96       25.83      3.79 o
   8   5   7      239.27      227.76      7.92 o
   9   5   7      284.75      272.23      7.96 o
  10   5   7      995.41      990.76     14.41 o
  11   5   7       20.48       13.67      4.35 o
  12   5   7       57.51       50.43      6.35 o
  13   5   7      523.58      496.28     12.90 o
  14   5   7        4.53        1.32      5.97 o
  15   5   7      164.67      160.84      9.15 o
  16   5   7       31.50       11.18      6.26 o
  17   5   7       83.81       95.18     11.53 o
  18   5   7      141.49      137.09     11.10 o
  19   5   7        0.70       -3.93      7.83 o
  20   5   7      124.37      137.33     11.44 o
  21   5   7      219.57      234.13     13.50 o
  22   5   7        1.40       -1.16      8.44 o
  23   5   7      134.09      172.98     13.11 o
  24   5   7        7.51       -9.12      9.12 o
  25   5   7       33.21       41.38     11.38 o
  26   5   7       13.99       -1.02     10.36 o
  27   5   7        0.66      -13.18     13.18 o
  28   5   7       12.07      -23.38     35.72 o
  29   5   7       14.48       16.61     13.64 o
  30   5   7       11.77       15.17     14.10 o
   0   6   7      527.09      499.62     17.04 o
   1   6   7       89.10       87.92      6.50 o
   2   6   7      412.41      401.82     10.02 o
   3   6   7      532.44      532.32     11.34 o
   4   6   7      163.29      172.25      7.13 o
   5   6   7      133.16      127.94      6.43 o
   6   6   7      195.02      176.42      7.16 o
   7   6   7      103.68       95.26      5.47 o
   8   6   7      137.79      132.08      5.81 o
   9   6   7      125.51      111.02      5.71 o
  10   6   7      329.37      323.26      9.02 o
  11   6   7      312.21      304.32     10.02 o
  12   6   7       60.26       73.02      7.65 o
  13   6   7      400.79      445.08     15.98 o
  14   6   7        3.41        0.22      6.46 o
  15   6   7        0.03       -5.16      6.35 o
  16   6   7       40.07       51.88     11.44 o
  17   6   7      286.63      279.67     14.41 o
  18   6   7      192.27      221.67     14.03 o
  19   6   7       27.09       12.15      9.43 o
  20   6   7       15.97       29.81     10.45 o
  21   6   7       25.36       22.97      9.94 o
  22   6   7       37.14       27.02     10.19 o
  23   6   7       92.78       93.32     12.61 o
  24   6   7       30.67       22.88     13.53 o
  25   6   7        0.02       -0.83     10.45 o
  26   6   7       13.91        4.15     11.38 o
  27   6   7       58.30       51.70     37.95 o
  28   6   7        2.90        1.83     15.50 o
  29   6   7        9.28        6.19     16.52 o
   1   7   7      798.07      876.26     16.62 o
   2   7   7      893.84      846.51     18.05 o
   3   7   7      440.07      424.45     16.19 o
   4   7   7      198.20      221.36      8.92 o
   5   7   7      204.24      235.25     11.44 o
   6   7   7       82.16       70.93      8.76 o
   7   7   7      201.20      189.19     14.46 o
   8   7   7      581.85      583.33     16.90 o
   9   7   7      516.93      483.51     15.90 o
  10   7   7      674.67      650.45     18.28 o
  11   7   7       13.07       10.09      7.68 o
  12   7   7      281.66      288.71     10.62 o
  13   7   7       92.39       88.02     10.65 o
  14   7   7       59.51       50.33      7.75 o
  15   7   7       25.96       15.31      7.99 o
  16   7   7       22.68       33.99      9.24 o
  17   7   7        0.60        3.80      8.17 o
  18   7   7      531.61      546.52     20.07 o
  19   7   7        1.16       12.83      9.38 o
  20   7   7       10.54        3.06      9.54 o
  21   7   7       91.05       90.75     12.18 o
  22   7   7        1.34       -2.39     11.88 o
  23   7   7       26.41        2.16     10.87 o
  24   7   7        8.49        4.78     12.99 o
  25   7   7      139.79      153.48     17.60 o
  26   7   7       68.42       61.54     18.12 o
  27   7   7       28.15       25.24     14.07 o
   0   8   7      647.81      630.25     21.92 o
   1   8   7      229.64      216.25      9.84 o
   2   8   7      276.92      275.61     10.60 o
   3   8   7       38.01       67.00      7.32 o
   4   8   7     1201.83     1322.28     25.29 o
   5   8   7      589.17      639.53     18.37 o
   6   8   7      195.99      193.10     13.51 o
   7   8   7      156.99      148.29     11.01 o
   8   8   7       90.57       93.17      9.92 o
   9   8   7       13.61       -2.13      7.47 o
  10   8   7      111.09       99.15      9.99 o
  11   8   7       26.14       30.15     10.83 o
  12   8   7      292.18      346.29     14.89 o
  13   8   7      132.95      125.64     11.44 o
  14   8   7      759.27      670.02     27.47 o
  15   8   7       54.03       86.05     16.46 o
  16   8   7        0.32        7.59      8.44 o
  17   8   7      271.68      284.96     22.13 o
  18   8   7      364.69      282.68     16.94 o
  19   8   7        6.13        8.38     10.77 o
  20   8   7       72.74       74.18     20.40 o
  21   8   7       50.97       31.16     15.28 o
  22   8   7      135.59      151.00     18.23 o
  23   8   7        0.85      -11.83     11.83 o
  24   8   7       17.72        5.54     13.47 o
  25   8   7        0.17       -3.45     12.59 o
   1   9   7       12.62        4.86      6.07 o
   2   9   7      125.82      121.91      8.39 o
   3   9   7       52.13       56.82      7.42 o
   4   9   7      158.59      185.84     11.81 o
   5   9   7       69.84       53.75      8.92 o
   6   9   7        0.01        0.59      7.68 o
   7   9   7       46.13       45.22      9.09 o
   8   9   7      261.41      274.02     13.89 o
   9   9   7        1.93        0.29     10.69 o
  10   9   7       37.06       52.15     11.24 o
  11   9   7       46.44       66.08      9.77 o
  12   9   7        7.83       13.46      9.64 o
  13   9   7        3.51       -4.62     10.99 o
  14   9   7        2.82       -9.11     11.12 o
  15   9   7       51.52       50.56     18.10 o
  16   9   7      158.44      148.43     22.85 o
  17   9   7       45.38       59.36     11.07 o
  18   9   7        0.01       12.06      9.50 o
  19   9   7        0.01        3.77     10.77 o
  20   9   7       31.05       31.34     11.07 o
  21   9   7        5.05        0.56     10.94 o
  22   9   7       25.60       56.84     13.89 o
   0  10   7        1.73       -8.48      9.58 o
   1  10   7       35.61       26.92      7.49 o
   2  10   7       13.60        5.23      6.43 o
   3  10   7       11.20       10.68      8.60 o
   4  10   7        6.97       13.75      9.24 o
   5  10   7        3.11        3.58     12.24 o
   6  10   7        0.00       -1.05      9.64 o
   7  10   7        0.15       -1.61     10.31 o
   8  10   7       49.29       67.69     10.94 o
   9  10   7       18.55       11.17      9.80 o
  10  10   7       27.95       10.85     15.79 o
  11  10   7       15.55       16.32     11.98 o
  12  10   7        0.56       10.55     11.98 o
  13  10   7        2.10       12.47     11.46 o
  14  10   7        0.08       -4.67     11.46 o
  15  10   7        1.74      -15.55     15.55 o
  16  10   7        0.01      -15.63     15.78 o
  17  10   7       23.34       51.61     19.68 o
  18  10   7       35.03       13.84     19.68 o
  19  10   7       21.30       10.00     19.68 o
   1  11   7        0.12       -0.80     10.31 o
   2  11   7        0.68       -3.71      7.34 o
   3  11   7        2.04        2.43      8.27 o
   4  11   7        0.41       -7.25     10.80 o
   5  11   7       15.12      -11.42     11.46 o
   6  11   7        1.11       19.57     11.46 o
   7  11   7       64.73       92.38     20.72 o
   8  11   7       13.27       -2.23     10.99 o
   9  11   7        4.10      -10.42     13.33 o
  10  11   7        4.53       -4.36     11.73 o
  11  11   7        6.85       11.59     12.30 o
  12  11   7        0.28        7.13     12.30 o
  13  11   7       23.96       26.98     19.51 o
  14  11   7        5.81       -3.65     12.55 o
   0  12   7       84.23       81.24     14.86 o
   1  12   7       18.79        8.84      8.72 o
   2  12   7       23.61       15.37      8.77 o
   3  12   7       49.52       33.15     12.45 o
   4  12   7       15.04       13.73     12.13 o
   0   0   8       90.44       45.79      9.47 o
   1   0   8     2778.31     2928.05     44.66 o
   2   0   8       12.64       -3.72      6.66 o
   3   0   8        3.29       15.28      5.91 o
   4   0   8     1534.17     1557.59     28.76 o
   5   0   8        9.33        4.46      8.42 o
   6   0   8     2046.11     2064.64     35.21 o
   7   0   8       60.14       50.10      7.22 o
   8   0   8       55.70       52.94      7.22 o
   9   0   8     1048.37     1105.88     24.42 o
  10   0   8     1620.65     1560.29     30.05 o
  11   0   8       62.64       62.37      8.10 o
  12   0   8      409.57      447.91     19.65 o
  13   0   8     3183.25     3041.63     49.33 o
  14   0   8     4366.98     4489.23     66.99 o
  15   0   8     2123.20     2146.11     39.91 o
  16   0   8      522.98      530.23     23.92 o
  17   0   8        1.66        2.79      8.10 o
  18   0   8        0.17       15.63     11.05 o
  19   0   8      982.79     1050.90     35.49 o
  20   0   8        0.02       -5.88      8.75 o
  21   0   8       21.78       16.40     10.69 o
  22   0   8      254.12      233.43     17.58 o
  23   0   8      138.91      152.84     21.82 o
  24   0   8     1842.59     1897.19     62.50 o
  25   0   8        8.41       51.13     16.52 o
  26   0   8      721.86      723.40     34.72 o
  27   0   8       12.72       25.67     15.78 o
  28   0   8      195.15      178.87     22.85 o
  29   0   8        2.58       22.32     17.36 o
  30   0   8        1.12        9.94     25.67 o
  31   0   8       62.00       63.62     20.52 o
  32   0   8       36.57       35.03     37.95 o
  33   0   8       65.36       47.54     21.26 o
   1   1   8    21347.39    21625.13    182.26 o
   2   1   8      393.05      587.00     28.28 o
   3   1   8     2435.16     2685.27     29.69 o
   4   1   8      706.15      752.39     18.11 o
   5   1   8      184.71      232.29      8.49 o
   6   1   8        1.01       -0.22      3.52 o
   7   1   8      482.96      444.32     10.40 o
   8   1   8      250.37      222.58      8.03 o
   9   1   8        0.68       -3.64      4.03 o
  10   1   8      379.66      389.33     10.40 o
  11   1   8        5.78        3.27      4.46 o
  12   1   8       23.17       20.30      5.11 o
  13   1   8       38.83       27.52      5.39 o
  14   1   8       21.06       22.10      7.49 o
  15   1   8      292.37      277.42     10.26 o
  16   1   8       68.11       70.61      7.42 o
  17   1   8       68.74       63.11      7.56 o
  18   1   8     2012.95     1908.98     25.27 o
  19   1   8      415.54      396.35     14.10 o
  20   1   8      359.55      389.13     15.76 o
  21   1   8      979.06      904.31     21.93 o
  22   1   8       11.01        3.06      9.17 o
  23   1   8       89.13       70.13     10.43 o
  24   1   8       26.01       15.77      9.49 o
  25   1   8       64.55       76.12     11.35 o
  26   1   8      117.10       97.04     14.18 o
  27   1   8       28.52       21.96     11.41 o
  28   1   8        0.04       -9.05     10.56 o
  29   1   8       14.26       11.48     11.68 o
  30   1   8       74.34       77.66     14.44 o
  31   1   8        2.19        3.09     12.20 o
  32   1   8        7.08      -11.16     14.44 o
   0   2   8      612.82      747.02     22.44 o
   1   2   8     1853.76     1856.05     23.21 o
   2   2   8      763.15      756.60     13.64 o
   3   2   8       40.79       47.80      5.28 o
   4   2   8      203.39      187.72      7.36 o
   5   2   8       67.27       66.21      5.28 o
   6   2   8      104.83      113.08      6.20 o
   7   2   8       92.99       75.01      6.04 o
   8   2   8     1139.70     1149.36     16.99 o
   9   2   8       28.41       10.57      4.29 o
  10   2   8       77.79       59.14      6.34 o
  11   2   8      178.91      186.41      8.03 o
  12   2   8       16.03       16.74      5.16 o
  13   2   8        0.60        0.07      4.83 o
  14   2   8        3.15       -4.95      4.95 o
  15   2   8       70.78       79.37      8.49 o
  16   2   8       49.80       76.83      7.56 o
  17   2   8      431.47      401.94     14.47 o
  18   2   8      670.11      656.91     16.54 o
  19   2   8      213.75      204.79     10.98 o
  20   2   8      643.40      637.53     18.83 o
  21   2   8      122.20      133.51     11.29 o
  22   2   8       21.30        6.72      8.03 o
  23   2   8      116.77      103.80     10.74 o
  24   2   8       90.12       88.26     10.59 o
  25   2   8       19.98       11.44      8.24 o
  26   2   8      100.31       79.33     11.95 o
  27   2   8       56.83       45.02     11.16 o
  28   2   8       98.70       90.84     15.36 o
  29   2   8        5.83        5.86     13.28 o
  30   2   8        0.24        4.37     14.06 o
  31   2   8       18.70       26.28     15.36 o
  32   2   8      116.39      121.37     18.44 o
   1   3   8       13.25        6.84      3.67 o
   2   3   8      287.65      310.10      8.36 o
   3   3   8       97.87       98.90      5.50 o
   4   3   8       45.07       61.17      5.91 o
   5   3   8      633.05      580.78     10.35 o
   6   3   8       86.77       97.34      6.43 o
   7   3   8      327.23      339.80      8.54 o
   8   3   8      597.54      646.24     11.29 o
   9   3   8      940.98     1030.55     15.31 o
  10   3   8        0.00        5.76      4.07 o
  11   3   8       72.88       64.38      5.38 o
  12   3   8      289.95      283.28     10.26 o
  13   3   8        4.54       -4.78      4.78 o
  14   3   8       61.58       55.30      6.92 o
  15   3   8      626.16      606.70     14.85 o
  16   3   8        3.41        1.21      5.73 o
  17   3   8        0.99       -4.07      7.06 o
  18   3   8       16.37        1.61      7.84 o
  19   3   8       25.85       35.99      8.36 o
  20   3   8      676.88      662.79     17.36 o
  21   3   8      442.22      419.36     15.09 o
  22   3   8      363.24      350.94     15.64 o
  23   3   8       99.84      123.07     14.82 o
  24   3   8      117.47      116.52     14.18 o
  25   3   8        7.31        3.32     11.92 o
  26   3   8       66.24       45.99     14.06 o
  27   3   8        0.00      -10.77     10.77 o
  28   3   8       27.19       13.15     12.20 o
  29   3   8        5.93       -3.08     11.68 o
  30   3   8        0.00        0.34     15.34 o
  31   3   8        5.05        6.06     14.57 o
  32   3   8        4.16      -17.36     17.36 o
   0   4   8      223.97      231.89     11.98 o
   1   4   8      418.11      463.54     11.32 o
   2   4   8      394.30      414.52      9.77 o
   3   4   8      916.14      905.49     14.06 o
   4   4   8     1219.05     1195.28     16.45 o
   5   4   8     1723.59     1683.95     18.45 o
   6   4   8        3.28       10.17      4.68 o
   7   4   8       11.61        2.43      3.53 o
   8   4   8        0.90        1.42      3.53 o
   9   4   8      246.36      261.01      8.11 o
  10   4   8     1179.06     1151.99     16.63 o
  11   4   8      456.47      455.23     12.96 o
  12   4   8      328.79      286.71     11.29 o
  13   4   8        6.48        6.44      7.19 o
  14   4   8      270.82      257.22     11.81 o
  15   4   8       50.10       37.41      7.71 o
  16   4   8        0.59       -5.23      5.23 o
  17   4   8       15.50        1.84      6.99 o
  18   4   8      493.42      454.45     20.63 o
  19   4   8      524.86      476.20     17.20 o
  20   4   8        0.73       14.28      9.15 o
  21   4   8       44.96       62.55     10.43 o
  22   4   8      417.50      420.82     17.52 o
  23   4   8      281.52      256.33     14.66 o
  24   4   8        8.18       11.82     10.38 o
  25   4   8       15.59        8.57     10.27 o
  26   4   8       27.26       44.20     16.94 o
  27   4   8        8.20       -9.59     12.37 o
  28   4   8       14.73       -8.61     13.28 o
  29   4   8        7.83        9.94     12.13 o
  30   4   8       94.10      123.36     18.27 o
  31   4   8       13.52       23.34     25.67 o
   1   5   8       38.27       41.23      5.32 o
   2   5   8       14.76       13.66      4.95 o
   3   5   8     1456.30     1466.83     20.42 o
   4   5   8       11.49       11.21      4.16 o
   5   5   8        6.86       -2.71      3.94 o
   6   5   8       66.54       73.22      5.23 o
   7   5   8      491.78      424.35      9.16 o
   8   5   8      265.84      245.13      8.12 o
   9   5   8     1332.25     1277.90     18.85 o
  10   5   8       56.84       74.99      6.43 o
  11   5   8      336.02      300.39      9.96 o
  12   5   8       48.36       51.23      6.79 o
  13   5   8      434.10      413.07     12.60 o
  14   5   8      296.31      274.20     14.81 o
  15   5   8       24.05       22.17      6.76 o
  16   5   8       78.70       92.54      8.36 o
  17   5   8      512.72      482.46     16.69 o
  18   5   8      257.19      244.60     15.79 o
  19   5   8      437.30      412.51     16.33 o
  20   5   8       69.44      102.84     11.40 o
  21   5   8      527.19      464.74     17.89 o
  22   5   8       11.62       27.99      9.74 o
  23   5   8        0.02       -3.60     11.85 o
  24   5   8        0.53       -9.10      9.10 o
  25   5   8       50.02       30.26     11.38 o
  26   5   8        5.30      -10.57     11.23 o
  27   5   8        0.09      -13.39     14.86 o
  28   5   8       51.60       56.70     18.57 o
  29   5   8       50.13       53.66     19.31 o
  30   5   8        0.94      -20.09     31.25 o
   0   6   8      595.90      620.55     19.70 o
   1   6   8      223.65      210.95      9.04 o
   2   6   8       62.05       72.26      6.59 o
   3   6   8        4.27        3.35      6.16 o
   4   6   8      245.14      220.25     10.98 o
   5   6   8        6.97        3.03      5.07 o
   6   6   8      228.01      236.63      9.43 o
   7   6   8        0.67        5.09      5.34 o
   8   6   8     1267.76     1185.71     19.61 o
   9   6   8        5.98       12.40      5.88 o
  10   6   8      352.78      368.83     13.07 o
  11   6   8       35.17       38.33      6.61 o
  12   6   8     1203.54     1123.96     19.79 o
  13   6   8      156.79      183.52     12.33 o
  14   6   8      156.94      170.56     10.10 o
  15   6   8       91.67      102.95      9.41 o
  16   6   8      162.31      183.55     12.87 o
  17   6   8      244.99      283.75     15.38 o
  18   6   8      565.40      611.65     21.24 o
  19   6   8        0.07       16.65      9.24 o
  20   6   8       65.20       18.67      9.88 o
  21   6   8       44.65       38.96     10.45 o
  22   6   8       47.02       36.78     10.73 o
  23   6   8        5.47       20.98     10.57 o
  24   6   8       56.52       47.98     11.78 o
  25   6   8        0.25      -10.19     10.19 o
  26   6   8       18.79       29.61     13.68 o
  27   6   8        5.73      -14.86     14.86 o
  28   6   8        3.38       -0.21     15.21 o
   1   7   8       21.10       31.47      6.50 o
   2   7   8      472.16      462.45     13.03 o
   3   7   8       24.80       18.39      6.25 o
   4   7   8       64.54       61.96      6.92 o
   5   7   8      144.29      150.54     11.48 o
   6   7   8        0.54       -3.72      5.66 o
   7   7   8       23.69        8.01      5.73 o
   8   7   8       53.11       49.61      8.32 o
   9   7   8      143.91      164.06      8.55 o
  10   7   8       23.42       34.16      6.75 o
  11   7   8      140.25      149.66      8.70 o
  12   7   8      186.38      183.08      9.62 o
  13   7   8       89.83      111.56      9.31 o
  14   7   8       56.28       77.79      8.63 o
  15   7   8      489.49      526.62     18.24 o
  16   7   8      431.64      461.03     17.89 o
  17   7   8       74.02       84.87     11.13 o
  18   7   8       44.57       22.26     10.12 o
  19   7   8       11.04        6.13      9.43 o
  20   7   8        1.70       -5.17      8.99 o
  21   7   8       35.24       26.00     10.73 o
  22   7   8        1.95       -5.36     11.83 o
  23   7   8        0.55        6.44     12.05 o
  24   7   8       19.09        9.73     12.24 o
  25   7   8        4.31      -10.07     12.24 o
  26   7   8        0.56        2.91     17.20 o
   0   8   8     2391.36     2421.74     44.95 o
   1   8   8        2.83       19.29      7.94 o
   2   8   8      519.71      588.66     23.46 o
   3   8   8      471.82      534.98     14.45 o
   4   8   8      756.06      758.86     16.42 o
   5   8   8        1.51       14.93      7.99 o
   6   8   8      221.20      222.63     12.89 o
   7   8   8       87.42       87.42      9.92 o
   8   8   8      175.42      166.99     11.71 o
   9   8   8        2.11        5.49      7.84 o
  10   8   8        0.06       -1.77      7.91 o
  11   8   8       58.20       59.49      9.70 o
  12   8   8       72.68       73.60      8.06 o
  13   8   8        1.25       -6.16      6.16 o
  14   8   8       13.45       27.79     11.60 o
  15   8   8      137.67      126.40     11.40 o
  16   8   8       16.86       -0.47      9.25 o
  17   8   8        0.05        4.50     10.40 o
  18   8   8      123.46      122.85     18.96 o
  19   8   8       16.74       28.50     12.05 o
  20   8   8        5.74       10.91     10.77 o
  21   8   8        1.59      -12.59     12.59 o
  22   8   8       10.04       -4.29     12.05 o
  23   8   8        3.64        5.62     12.43 o
  24   8   8       71.81       76.14     15.52 o
   1   9   8      112.40      125.50      9.06 o
   2   9   8       21.66       17.28      6.52 o
   3   9   8      241.54      228.55     10.30 o
   4   9   8        0.40        3.83      5.99 o
   5   9   8       73.86      108.23      8.30 o
   6   9   8        0.35       18.28     10.31 o
   7   9   8       24.29       15.44      8.69 o
   8   9   8       32.49       22.64      8.69 o
   9   9   8      166.83      172.09     12.41 o
  10   9   8       31.91       26.75     12.89 o
  11   9   8       88.20      112.77     12.31 o
  12   9   8       88.57      103.39     14.57 o
  13   9   8       46.42       30.83     13.28 o
  14   9   8        0.01       17.64     16.52 o
  15   9   8        0.75       -4.25     16.52 o
  16   9   8       20.68       51.06     18.74 o
  17   9   8       28.86       46.43     13.05 o
  18   9   8        1.36        0.87     10.60 o
  19   9   8       36.34       46.91     12.43 o
  20   9   8      108.36      137.99     19.90 o
  21   9   8      101.43      148.43     20.79 o
   0  10   8        4.29        9.38     11.14 o
   1  10   8        3.31       -2.37      8.47 o
   2  10   8       41.17       35.20      7.87 o
   3  10   8       69.93       67.92      8.54 o
   4  10   8        1.36        7.58      7.15 o
   5  10   8       19.49       14.42     10.19 o
   6  10   8       18.83       15.47      9.95 o
   7  10   8        0.75        5.93      9.51 o
   8  10   8       29.93       22.03     10.95 o
   9  10   8       13.85        6.26      9.80 o
  10  10   8        4.21       10.58      9.95 o
  11  10   8        2.40        7.24     11.98 o
  12  10   8        2.34      -12.83     15.65 o
  13  10   8       60.83       93.25     15.66 o
  14  10   8      172.60      172.57     32.37 o
  15  10   8       15.51       17.57     18.10 o
  16  10   8        0.33       17.66     21.21 o
  17  10   8        0.29       26.52     30.13 o
   1  11   8       61.95       73.79     10.95 o
   2  11   8       33.29       57.86      9.74 o
   3  11   8       37.46       36.36     13.40 o
   4  11   8       43.79       77.26     20.72 o
   5  11   8       52.08       63.24     15.08 o
   6  11   8        2.27        1.99     11.73 o
   7  11   8        2.77       -7.65     11.35 o
   8  11   8        0.20       -8.85     11.23 o
   9  11   8        2.89      -12.96     12.96 o
  10  11   8        4.79        5.41     12.76 o
  11  11   8        2.21      -12.30     12.30 o
  12  11   8       31.52       39.07     18.68 o
   1   1   9      219.01      235.52     26.58 o
   2   1   9      220.85      279.53      9.69 o
   3   1   9     1179.05     1146.50     17.75 o
   4   1   9      126.91      103.72      6.64 o
   5   1   9     1474.34     1446.27     20.32 o
   6   1   9     1918.76     1804.17     23.21 o
   7   1   9        2.39        2.49      4.18 o
   8   1   9       56.60       49.80      5.32 o
   9   1   9        8.09        5.12      4.81 o
  10   1   9       14.19       13.33      4.95 o
  11   1   9       86.73       83.59      7.65 o
  12   1   9      241.51      222.97      9.20 o
  13   1   9      246.11      262.07     10.07 o
  14   1   9       15.68       16.11      6.46 o
  15   1   9      207.37      244.13     11.35 o
  16   1   9       91.04       99.36      9.35 o
  17   1   9      686.50      680.65     16.64 o
  18   1   9      162.48      165.02     11.10 o
  19   1   9        4.36       -6.20      7.75 o
  20   1   9       48.19       36.01      9.85 o
  21   1   9      150.85      149.29     12.70 o
  22   1   9      423.77      395.04     18.12 o
  23   1   9      601.64      621.34     22.82 o
  24   1   9        4.17        9.61      9.41 o
  25   1   9      154.32      144.18     13.53 o
  26   1   9       22.52       29.95     11.41 o
  27   1   9       99.55      120.49     14.14 o
  28   1   9        1.41       10.40     11.97 o
  29   1   9        1.33      -11.26     11.26 o
  30   1   9        0.47       -9.15     11.97 o
  31   1   9        2.27       -8.04     14.57 o
  32   1   9       16.67       35.72     15.86 o
   0   2   9     1023.49      973.02     22.74 o
   1   2   9      772.31      777.82     14.69 o
   2   2   9     2645.41     2564.25     30.04 o
   3   2   9        0.03       15.21      5.11 o
   4   2   9      138.40      144.21      7.50 o
   5   2   9     2216.58     2196.38     27.29 o
   6   2   9     1119.87     1145.19     19.69 o
   7   2   9      370.90      332.71     11.48 o
   8   2   9        1.41        2.82      4.87 o
   9   2   9        3.21        1.97      4.18 o
  10   2   9        0.05       -1.10      4.46 o
  11   2   9        9.63       12.78      5.36 o
  12   2   9      151.03      157.35      9.09 o
  13   2   9     2264.92     2174.63     28.82 o
  14   2   9      422.13      440.22     16.47 o
  15   2   9      160.39      156.82      9.26 o
  16   2   9      634.60      665.62     16.14 o
  17   2   9      433.50      415.96     14.30 o
  18   2   9       45.90       41.33      8.25 o
  19   2   9      348.05      350.22     14.93 o
  20   2   9       53.33       45.05     12.45 o
  21   2   9        0.17       -8.66      8.66 o
  22   2   9       24.96       22.97     10.77 o
  23   2   9      293.85      312.56     17.44 o
  24   2   9      125.90      122.42     11.90 o
  25   2   9       21.92       33.16     11.68 o
  26   2   9       22.31       10.77     11.28 o
  27   2   9       31.38       28.91     12.45 o
  28   2   9       15.43       -6.70     12.89 o
  29   2   9        0.04        5.54     13.70 o
  30   2   9        5.38       21.05     14.57 o
  31   2   9        7.03        7.25     30.38 o
   1   3   9      443.27      423.20     11.03 o
   2   3   9       33.88       26.00      4.77 o
   3   3   9      395.98      380.94      9.96 o
   4   3   9        0.83        3.01      4.07 o
   5   3   9      401.22      380.13      9.28 o
   6   3   9       82.40       89.03      5.47 o
   7   3   9     1541.81     1578.69     19.14 o
   8   3   9       19.77       21.85      4.64 o
   9   3   9        6.81       -4.27      4.27 o
  10   3   9      111.74      123.59      8.82 o
  11   3   9        0.26       -5.48      5.48 o
  12   3   9       16.96       13.85      5.77 o
  13   3   9      127.95      115.74      8.28 o
  14   3   9       39.09       41.40      7.06 o
  15   3   9       63.12       62.94      7.64 o
  16   3   9      146.89      143.68     10.43 o
  17   3   9      142.31       93.22     10.24 o
  18   3   9       44.60       39.75      9.04 o
  19   3   9       43.79       28.19     10.19 o
  20   3   9       52.49       61.96     12.09 o
  21   3   9        5.74        6.88      8.85 o
  22   3   9        0.19       -5.26      8.99 o
  23   3   9      103.54       78.11     11.90 o
  24   3   9       35.08       28.44     10.53 o
  25   3   9       21.43       23.24     10.94 o
  26   3   9        1.43       -9.46     12.13 o
  27   3   9       41.80       18.55     13.47 o
  28   3   9        1.36      -11.05     11.05 o
  29   3   9        0.87        3.62     13.14 o
  30   3   9        8.04        4.77     14.06 o
  31   3   9       26.40       24.55     18.94 o
   0   4   9      277.55      269.84     13.28 o
   1   4   9      364.21      374.83     10.20 o
   2   4   9        1.90       -3.99      3.99 o
   3   4   9        0.00       -2.12      4.81 o
   4   4   9       26.02       17.07      4.56 o
   5   4   9      466.14      498.38     12.98 o
   6   4   9       73.10       72.01      5.97 o
   7   4   9       52.24       39.59      5.97 o
   8   4   9       14.50       18.83      6.97 o
   9   4   9      186.73      197.43     10.15 o
  10   4   9       71.04       82.22      7.71 o
  11   4   9      105.76      108.63      8.75 o
  12   4   9      146.56      131.08     10.87 o
  13   4   9      488.15      514.81     17.45 o
  14   4   9      333.98      350.22     25.13 o
  15   4   9      107.32      103.77     11.10 o
  16   4   9       57.78       44.41      9.62 o
  17   4   9      571.34      574.28     18.05 o
  18   4   9       29.33       20.64      8.97 o
  19   4   9     1164.65     1233.71     35.42 o
  20   4   9       21.72       31.08      9.56 o
  21   4   9      139.31      129.30     11.74 o
  22   4   9       97.72       92.88     11.25 o
  23   4   9      340.48      328.80     18.36 o
  24   4   9       60.50       63.27     13.63 o
  25   4   9       22.96        3.44     10.01 o
  26   4   9       10.97        8.42     13.56 o
  27   4   9        2.77       21.89     13.71 o
  28   4   9        0.00      -12.57     12.57 o
  29   4   9       11.35       -2.36     13.87 o
  30   4   9       22.54       27.01     15.40 o
   1   5   9       14.42        5.75      5.04 o
   2   5   9       10.21        3.14      5.11 o
   3   5   9        0.54        3.53      5.28 o
   4   5   9     1537.65     1560.70     22.26 o
   5   5   9        1.39       -3.17      5.01 o
   6   5   9      253.08      290.67     11.10 o
   7   5   9       31.24       40.00      6.92 o
   8   5   9      194.55      182.71      9.77 o
   9   5   9      224.05      190.87      9.70 o
  10   5   9      289.69      285.77     11.46 o
  11   5   9      408.84      385.34     14.47 o
  12   5   9       62.65       52.93      7.11 o
  13   5   9       87.31       62.75      9.15 o
  14   5   9       45.97       45.80      7.49 o
  15   5   9       57.72       46.03      7.32 o
  16   5   9       75.94       45.90      7.47 o
  17   5   9      123.48      125.01     13.62 o
  18   5   9       60.12       71.05      9.90 o
  19   5   9       13.57       17.14      8.75 o
  20   5   9      320.28      299.55     15.18 o
  21   5   9       61.35       65.06     10.40 o
  22   5   9       27.56       14.25     10.87 o
  23   5   9        0.33        0.16     10.03 o
  24   5   9        0.20        5.70     13.45 o
  25   5   9        6.96       -0.68     11.95 o
  26   5   9        0.08       -2.59     12.37 o
  27   5   9       41.23       36.88     16.90 o
  28   5   9        1.20        4.97     21.21 o
  29   5   9        1.58        9.22     16.90 o
   0   6   9      261.21      244.28     19.17 o
   1   6   9      240.80      213.47     10.65 o
   2   6   9        9.38        6.77      5.97 o
   3   6   9        2.82       -1.18      5.73 o
   4   6   9       15.43        6.25      5.87 o
   5   6   9      400.21      365.57     11.79 o
   6   6   9       79.42       80.01      7.33 o
   7   6   9        3.36       -4.08      5.34 o
   8   6   9      284.21      269.50     10.72 o
   9   6   9       27.66       28.15      6.35 o
  10   6   9      126.37      101.67      8.50 o
  11   6   9        4.23       -0.39      6.04 o
  12   6   9      445.86      461.10     14.91 o
  13   6   9        7.09        7.28      6.71 o
  14   6   9       47.56       46.35      7.95 o
  15   6   9        2.15        1.82      8.52 o
  16   6   9      105.34      102.99     11.64 o
  17   6   9      409.55      407.43     24.15 o
  18   6   9        0.00       -2.50      9.02 o
  19   6   9        4.28        5.88      9.24 o
  20   6   9        2.44        6.80      9.88 o
  21   6   9        0.03        0.21      9.58 o
  22   6   9       23.86       25.86     10.61 o
  23   6   9        2.58        0.56     10.19 o
  24   6   9       29.34       33.51     17.90 o
  25   6   9       40.19       24.76     15.50 o
  26   6   9       12.60       -3.51     37.95 o
  27   6   9        6.42        8.52     17.86 o
   1   7   9       82.35       73.51      7.32 o
   2   7   9        2.87        3.42      5.97 o
   3   7   9      530.41      575.02     14.69 o
   4   7   9       95.90       92.46      8.32 o
   5   7   9       18.94        5.70      9.98 o
   6   7   9        0.19       -2.83      5.54 o
   7   7   9       22.86        8.33      6.10 o
   8   7   9        3.94       -5.60      5.60 o
   9   7   9      487.86      452.59     13.66 o
  10   7   9      210.73      221.35     10.85 o
  11   7   9      260.01      301.08     12.02 o
  12   7   9       32.56       45.04      7.70 o
  13   7   9      643.02      599.35     17.42 o
  14   7   9        0.00       17.73      9.24 o
  15   7   9       62.45       87.12     11.13 o
  16   7   9      162.25      163.05     13.39 o
  17   7   9       15.15       22.55      9.58 o
  18   7   9       17.73       -6.93      8.99 o
  19   7   9       17.40       18.95     10.77 o
  20   7   9        6.94      -10.60     10.60 o
  21   7   9      132.04      157.34     16.73 o
  22   7   9       16.91       25.16     13.23 o
  23   7   9        9.59       44.58     13.68 o
  24   7   9       33.46       66.18     15.09 o
  25   7   9        0.05       15.33     13.89 o
   0   8   9     1186.01     1157.57     30.18 o
   1   8   9        5.82        8.77      9.17 o
   2   8   9        2.70        4.74      6.79 o
   3   8   9        7.42        4.05      8.21 o
   4   8   9       59.48       60.28      7.42 o
   5   8   9      319.73      327.23     12.31 o
   6   8   9        0.55        6.30      6.54 o
   7   8   9       31.10       33.47      6.89 o
   8   8   9       16.10       -3.35      6.26 o
   9   8   9       56.69       46.70      7.28 o
  10   8   9        1.50       -5.68      5.68 o
  11   8   9      114.71      125.74      9.31 o
  12   8   9        2.25       -3.29      6.08 o
  13   8   9        6.43       -0.58      7.50 o
  14   8   9       57.90       62.81     10.94 o
  15   8   9        4.64        5.81     12.31 o
  16   8   9       19.65        7.25     20.39 o
  17   8   9       24.27       15.20     10.56 o
  18   8   9        4.08       -9.31     13.24 o
  19   8   9       51.05       51.41     12.43 o
  20   8   9       74.38       67.99     13.89 o
  21   8   9        4.86       -0.28     12.24 o
  22   8   9       45.18       50.14     14.86 o
  23   8   9       71.55       87.81     15.52 o
   1   9   9        8.43       -0.42      6.59 o
   2   9   9       17.75        9.66      7.03 o
   3   9   9       68.67       66.60      7.98 o
   4   9   9       17.56        5.32      6.54 o
   5   9   9        4.16       -2.43      5.89 o
   6   9   9        0.20       -3.62      6.36 o
   7   9   9        6.45        1.61      7.00 o
   8   9   9       57.13       52.06      7.81 o
   9   9   9        2.63       14.40      9.80 o
  10   9   9        2.91        5.53      9.24 o
  11   9   9       11.76       20.84      7.43 o
  12   9   9        0.03        7.70     12.30 o
  13   9   9        1.23       -9.34      9.34 o
  14   9   9        6.53       17.90     17.35 o
  15   9   9       68.76       92.99     18.59 o
  16   9   9       35.79       30.51     11.07 o
  17   9   9       20.93       15.32     11.07 o
  18   9   9       33.00       26.70     12.43 o
  19   9   9       21.17        9.05     12.24 o
  20   9   9       38.70        1.94     12.24 o
   0  10   9       19.33       27.07     20.09 o
   1  10   9        9.12       -0.36      9.02 o
   2  10   9        6.89       -2.50      8.27 o
   3  10   9       44.45       33.66      8.82 o
   4  10   9       15.07        7.84      7.83 o
   5  10   9       30.40       32.72      8.34 o
   6  10   9        0.07        1.19      9.95 o
   7  10   9       91.18       65.07     11.97 o
   8  10   9       31.85       33.77     11.26 o
   9  10   9        5.78        3.33     10.13 o
  10  10   9        5.57        6.29     12.55 o
  11  10   9       52.06       53.13     14.06 o
  12  10   9       10.66       34.73     14.06 o
  13  10   9       26.50       18.25     14.06 o
  14  10   9       18.88       -1.62     33.48 o
  15  10   9        0.01        7.91     18.74 o
  16  10   9       59.36       83.50     22.10 o
   1  11   9        4.04       -3.17      8.27 o
   2  11   9       33.33       17.44      9.79 o
   3  11   9       22.60        3.19      8.55 o
   4  11   9        0.07        0.33      8.71 o
   5  11   9       18.65       20.57     12.76 o
   6  11   9        2.87        0.62     15.93 o
   7  11   9       37.29       14.33     12.76 o
   8  11   9        0.50      -11.73     11.73 o
   9  11   9        3.42       -5.70     16.54 o
  10  11   9        0.05       -7.08     13.04 o
   0   0  10     1441.58     1287.97     51.34 o
   1   0  10     8432.85     8985.15    116.84 o
   2   0  10        0.36       -6.58     15.81 o
   3   0  10      350.99      335.48     15.47 o
   4   0  10     1531.81     1529.50     45.67 o
   5   0  10      252.50      211.28     11.98 o
   6   0  10      469.33      477.81     40.01 o
   7   0  10      961.94      917.08     41.48 o
   8   0  10      224.62      228.81     13.28 o
   9   0  10       34.32       17.86      7.73 o
  10   0  10       30.00       11.16      7.73 o
  11   0  10       11.81       18.97     10.26 o
  12   0  10      630.19      560.18     23.13 o
  13   0  10       57.34       52.76     11.77 o
  14   0  10      428.02      386.89     18.44 o
  15   0  10      600.18      591.99     27.59 o
  16   0  10      153.04      172.70     18.10 o
  17   0  10     2125.45     1984.65     52.02 o
  18   0  10        8.29        4.46     13.35 o
  19   0  10       54.91       42.06     14.93 o
  20   0  10       82.80       77.80     15.78 o
  21   0  10       93.10       57.72     16.52 o
  22   0  10        9.47       -7.44     11.60 o
  23   0  10      184.04      147.91     19.60 o
  24   0  10       50.58       62.99     18.10 o
  25   0  10     1263.81     1294.81     45.77 o
  26   0  10      251.96      319.59     26.83 o
  27   0  10      174.20      224.72     24.43 o
  28   0  10        4.97       12.22     16.52 o
  29   0  10       49.17       85.94     20.52 o
  30   0  10       44.82       77.56     42.41 o
  31   0  10       73.50      116.49     31.25 o
   1   1  10      896.68      869.10     16.24 o
   2   1  10     1703.59     1733.00     23.68 o
   3   1  10      594.18      668.36     14.95 o
   4   1  10     1217.60     1237.44     19.09 o
   5   1  10        0.05       -3.72      4.56 o
   6   1  10        0.10       -1.85      4.68 o
   7   1  10        0.53       -4.46      4.46 o
   8   1  10      108.23       96.18      6.79 o
   9   1  10        1.99       -0.13      4.81 o
  10   1  10      496.59      454.30     12.82 o
  11   1  10        0.00       11.22      5.59 o
  12   1  10     1737.10     1764.85     28.12 o
  13   1  10        3.07        0.88      6.34 o
  14   1  10        0.19       -1.96      6.34 o
  15   1  10       61.95       35.04      8.08 o
  16   1  10        0.41       -6.90      6.90 o
  17   1  10      288.21      271.68     15.27 o
  18   1  10      103.28       87.04     14.73 o
  19   1  10       31.17       30.59      9.09 o
  20   1  10        0.14       -8.26      8.26 o
  21   1  10        3.15       -8.93      9.36 o
  22   1  10       12.66       15.09     10.77 o
  23   1  10       27.94       30.30     11.08 o
  24   1  10       57.04       56.02     14.31 o
  25   1  10      112.53      106.81     12.26 o
  26   1  10        1.49        0.30     10.85 o
  27   1  10        9.74        4.83     11.41 o
  28   1  10       13.21       17.43     15.68 o
  29   1  10        9.31       34.73     15.00 o
  30   1  10      134.47      166.17     20.16 o
  31   1  10        7.00       21.22     15.36 o
   0   2  10      188.24      245.08     16.73 o
   1   2  10      499.85      491.81     12.73 o
   2   2  10      170.24      161.02      8.15 o
   3   2  10     1309.71     1342.17     20.64 o
   4   2  10      229.39      225.44      9.20 o
   5   2  10      134.27      101.31      7.50 o
   6   2  10      390.74      366.11     12.49 o
   7   2  10      256.51      243.90     11.22 o
   8   2  10      408.32      446.55     13.93 o
   9   2  10     1865.78     1807.65     27.88 o
  10   2  10     1584.41     1498.78     24.88 o
  11   2  10     1000.47     1029.74     20.69 o
  12   2  10       18.76       16.36      6.90 o
  13   2  10       34.70       23.27      7.18 o
  14   2  10      213.69      236.98     11.31 o
  15   2  10       11.70        6.81      6.66 o
  16   2  10      241.41      253.71     11.54 o
  17   2  10      604.78      574.07     16.41 o
  18   2  10      266.12      266.66     13.72 o
  19   2  10        7.00        1.96      8.99 o
  20   2  10        8.81        0.04      9.24 o
  21   2  10      509.26      507.07     20.87 o
  22   2  10       63.74       53.83     11.90 o
  23   2  10       72.09      116.49     15.66 o
  24   2  10      152.60      147.66     17.38 o
  25   2  10       11.03       -0.61     12.55 o
  26   2  10       27.97        4.66     12.76 o
  27   2  10      117.23      132.38     17.58 o
  28   2  10        1.30      -12.98     12.98 o
  29   2  10       43.36       25.82     14.90 o
  30   2  10        0.63      -13.28     13.28 o
   1   3  10      246.32      265.85     11.15 o
   2   3  10      636.84      644.15     14.22 o
   3   3  10       81.58       72.39      6.57 o
   4   3  10        6.49        0.74      4.95 o
   5   3  10       10.07       -0.86      5.82 o
   6   3  10      421.17      454.00     16.60 o
   7   3  10      207.01      196.27      8.28 o
   8   3  10        7.44        6.38      5.39 o
   9   3  10        6.22        6.53      5.73 o
  10   3  10      166.00      157.41      8.63 o
  11   3  10        8.93        2.85      5.87 o
  12   3  10      625.34      613.46     15.24 o
  13   3  10       47.17       60.42      7.60 o
  14   3  10      888.06      903.61     20.74 o
  15   3  10      114.70      118.83     11.52 o
  16   3  10      935.39      948.20     24.93 o
  17   3  10       22.29       18.43      9.72 o
  18   3  10      834.18      847.67     24.52 o
  19   3  10      150.49      160.42     14.06 o
  20   3  10      425.55      478.34     22.97 o
  21   3  10      168.03      168.06     16.97 o
  22   3  10       16.28       19.21     10.77 o
  23   3  10      166.08      171.00     14.97 o
  24   3  10       61.99       35.20     11.17 o
  25   3  10        0.58        1.79     10.64 o
  26   3  10       34.74       34.39     14.35 o
  27   3  10        7.02       16.79     26.58 o
  28   3  10       19.40       29.23     12.60 o
  29   3  10        0.13       17.86     16.84 o
  30   3  10        9.00       13.00     15.00 o
   0   4  10      194.01      215.92     12.76 o
   1   4  10       67.91       87.30      7.18 o
   2   4  10       83.57       87.30      7.06 o
   3   4  10      234.24      240.30      9.60 o
   4   4  10       93.65       86.72      7.36 o
   5   4  10      297.24      343.45     11.60 o
   6   4  10        5.61       -0.31      5.59 o
   7   4  10      799.92      785.45     16.36 o
   8   4  10      528.84      544.21     14.24 o
   9   4  10       35.48       44.38      7.08 o
  10   4  10        9.18       12.78      7.43 o
  11   4  10     1186.44     1177.02     25.62 o
  12   4  10      887.58      881.07     22.41 o
  13   4  10       98.67       90.30     10.65 o
  14   4  10      192.11      179.30     16.43 o
  15   4  10       93.65       87.91     11.10 o
  16   4  10      121.79      138.08     15.47 o
  17   4  10       62.65       40.93     11.92 o
  18   4  10      303.04      279.24     14.32 o
  19   4  10       65.22       73.12     10.58 o
  20   4  10        6.01        6.40      9.35 o
  21   4  10       53.85       59.90     14.03 o
  22   4  10      122.40      147.02     13.96 o
  23   4  10        6.62       11.29     10.53 o
  24   4  10        0.12       14.80     13.29 o
  25   4  10      156.22      129.43     14.66 o
  26   4  10        9.78       27.95     14.29 o
  27   4  10        0.14      -13.71     13.75 o
  28   4  10       35.87       32.78     15.64 o
  29   4  10        1.46      -13.00     16.90 o
   1   5  10       18.51        4.76      7.49 o
   2   5  10       75.49       84.60      7.74 o
   3   5  10      594.60      588.65     14.44 o
   4   5  10      678.84      719.45     15.79 o
   5   5  10      604.28      595.68     16.00 o
   6   5  10      434.55      455.73     14.52 o
   7   5  10        1.29        4.37      6.67 o
   8   5  10       60.22       47.44      7.99 o
   9   5  10       92.78       92.13     11.45 o
  10   5  10      499.64      495.01     15.46 o
  11   5  10       28.11       37.41     12.57 o
  12   5  10        5.34       16.64      7.71 o
  13   5  10      124.74      120.24     10.26 o
  14   5  10       20.41       13.04      6.76 o
  15   5  10       38.51       29.85      7.47 o
  16   5  10       91.45       77.47     10.07 o
  17   5  10       10.17        5.03      8.25 o
  18   5  10       59.17       44.51      9.47 o
  19   5  10        0.06       -0.26      8.75 o
  20   5  10      133.83      141.07     12.32 o
  21   5  10       55.26       66.24     16.43 o
  22   5  10      135.61      127.90     13.85 o
  23   5  10        6.72       -0.11     11.55 o
  24   5  10        0.02      -11.20     11.20 o
  25   5  10       27.22       28.33     13.71 o
  26   5  10      124.81      117.36     20.61 o
  27   5  10        9.67       27.86     20.09 o
  28   5  10        4.49        4.56     16.90 o
   0   6  10     2359.88     2354.32     57.20 o
   1   6  10      718.89      796.58     19.13 o
   2   6  10      141.64      125.63      8.88 o
   3   6  10      670.94      708.56     18.14 o
   4   6  10      627.31      686.02     16.30 o
   5   6  10       94.71      103.31     12.90 o
   6   6  10      266.90      238.51     10.74 o
   7   6  10       18.78        7.67      6.04 o
   8   6  10        5.54       -5.97      5.97 o
   9   6  10       36.30       17.70      6.45 o
  10   6  10      206.87      197.74     10.46 o
  11   6  10       45.02       46.74      9.17 o
  12   6  10       80.80       64.73      8.80 o
  13   6  10       58.87       45.61     10.39 o
  14   6  10       23.14       13.13      8.73 o
  15   6  10       81.10       88.56     11.48 o
  16   6  10        0.15        2.68      9.24 o
  17   6  10        6.93        0.31      9.24 o
  18   6  10       62.30       38.65     10.66 o
  19   6  10      191.92      193.34     15.58 o
  20   6  10       16.47       23.45     10.61 o
  21   6  10        2.62      -10.63     10.63 o
  22   6  10        3.25       13.43     12.64 o
  23   6  10       32.38       42.79     22.19 o
  24   6  10        9.79        6.70     14.86 o
  25   6  10        0.48      -13.50     13.50 o
  26   6  10        3.81       -9.74     15.50 o
   1   7  10        3.05        5.83      6.25 o
   2   7  10        0.00        3.52      6.25 o
   3   7  10       79.33       85.25     11.38 o
   4   7  10       24.66       26.18      6.92 o
   5   7  10       73.17       61.53      7.99 o
   6   7  10      206.77      205.82     10.49 o
   7   7  10       41.59       44.49      8.82 o
   8   7  10      129.55      120.34      8.92 o
   9   7  10       53.69       44.54      7.60 o
  10   7  10       21.15       12.16      9.00 o
  11   7  10      118.43      108.01      9.44 o
  12   7  10       36.56       35.25      7.73 o
  13   7  10       40.20       36.01      8.42 o
  14   7  10      144.11      179.65     14.18 o
  15   7  10        8.66       -0.99     10.63 o
  16   7  10       68.60       76.41     11.28 o
  17   7  10        0.65      -10.21     10.21 o
  18   7  10        2.94       -3.83     10.56 o
  19   7  10        0.43       -7.39     10.77 o
  20   7  10        7.63       18.20     12.05 o
  21   7  10        4.71       -8.94     24.21 o
  22   7  10       28.38       52.92     27.73 o
  23   7  10       16.97       15.85     19.94 o
  24   7  10        0.86       -0.30     13.89 o
   0   8  10        0.27       -1.08      9.45 o
   1   8  10       53.76       53.43      7.89 o
   2   8  10       63.01       79.41      8.57 o
   3   8  10      201.51      188.79     10.38 o
   4   8  10        8.08        5.17      6.92 o
   5   8  10      243.12      234.21     11.53 o
   6   8  10       99.87      107.72      8.86 o
   7   8  10       26.18       22.26      6.86 o
   8   8  10       24.61       29.27      7.52 o
   9   8  10        0.00       -1.36      6.48 o
  10   8  10       10.31        0.06      6.86 o
  11   8  10      181.23      179.11     11.18 o
  12   8  10       56.47       54.23      8.62 o
  13   8  10       29.24       43.43     10.77 o
  14   8  10       74.20       79.17     12.87 o
  15   8  10       45.78       33.61     15.23 o
  16   8  10       15.35       21.72     12.05 o
  17   8  10        4.47       13.75     10.90 o
  18   8  10        1.66       -3.42     11.86 o
  19   8  10        1.98      -11.83     11.83 o
  20   8  10        2.07       14.74     12.59 o
  21   8  10       40.66       36.31     13.89 o
  22   8  10        1.01       -2.80     13.42 o
   1   9  10       18.46        2.52      9.61 o
   2   9  10       26.66       26.58      7.52 o
   3   9  10        1.38        4.84      7.50 o
   4   9  10      292.19      300.32     13.60 o
   5   9  10       45.13       49.06     10.03 o
   6   9  10       64.32       78.97      9.41 o
   7   9  10        3.67        1.36      7.21 o
   8   9  10        9.84       -7.43      7.43 o
   9   9  10       37.76       62.91     10.90 o
  10   9  10      202.30      212.35     11.82 o
  11   9  10        6.13       12.34      8.34 o
  12   9  10       35.70       43.34      9.70 o
  13   9  10       14.69        5.00      8.54 o
  14   9  10        5.66       -6.01     10.29 o
  15   9  10       48.68       51.00     12.52 o
  16   9  10        7.43       -1.68     10.90 o
  17   9  10        0.25      -10.77     10.77 o
  18   9  10      120.34      128.97     18.53 o
   0  10  10       26.75       22.18     12.33 o
   1  10  10       16.53       12.54      9.24 o
   2  10  10       25.59       27.30      9.43 o
   3  10  10        1.72        5.68      8.41 o
   4  10  10       17.59       12.37      8.86 o
   5  10  10       37.09       33.10     10.63 o
   6  10  10       41.44       28.72      9.34 o
   7  10  10       17.20       20.75      9.16 o
   8  10  10       23.14       40.59      9.54 o
   9  10  10       16.91       34.27      9.30 o
  10  10  10        2.16       -3.67     12.41 o
  11  10  10        4.79       13.55     17.92 o
  12  10  10        7.01       18.07     18.89 o
  13  10  10       54.07       77.33     16.49 o
  14  10  10       15.57       12.37     18.74 o
   1  11  10        3.66        3.10      8.86 o
   2  11  10        0.94       -8.86      8.86 o
   3  11  10        5.22       21.18      9.74 o
   4  11  10        0.36       -3.26      8.99 o
   5  11  10        1.80       -1.97      9.10 o
   6  11  10        9.66        7.93     12.57 o
   7  11  10        0.69      -12.55     12.55 o
   1   1  11     2320.40     2436.91     31.13 o
   2   1  11     1186.39     1266.88     20.96 o
   3   1  11     2341.26     2372.64     32.92 o
   4   1  11        0.07        9.14      6.75 o
   5   1  11      327.26      331.06     11.03 o
   6   1  11       77.89       76.81      8.29 o
   7   1  11      405.93      405.43     12.48 o
   8   1  11        3.13       -5.11      5.11 o
   9   1  11        7.30       -2.63      6.16 o
  10   1  11        5.17       -1.26      6.82 o
  11   1  11      553.68      553.47     16.12 o
  12   1  11       51.28       42.39      8.08 o
  13   1  11        2.56       10.73      7.75 o
  14   1  11      142.60      129.44     10.55 o
  15   1  11      721.17      677.00     21.66 o
  16   1  11      127.47      100.49     13.85 o
  17   1  11       12.19       -3.28      9.06 o
  18   1  11      111.61      111.39     12.45 o
  19   1  11       10.50       13.18      8.92 o
  20   1  11      123.23      112.61     11.81 o
  21   1  11       28.47       21.93     10.77 o
  22   1  11      299.29      352.55     18.63 o
  23   1  11      301.53      314.97     18.21 o
  24   1  11        0.06       -0.03     10.77 o
  25   1  11       22.51       11.30     13.28 o
  26   1  11       29.49       46.43     16.94 o
  27   1  11      120.08      121.80     17.58 o
  28   1  11        0.85        9.58     22.25 o
  29   1  11        1.82        2.51     15.19 o
  30   1  11        4.22       25.89     15.36 o
   0   2  11     1450.49     1442.60     31.77 o
   1   2  11       88.46       88.54      7.56 o
   2   2  11        9.46       20.71      6.03 o
   3   2  11        8.95       19.18      6.13 o
   4   2  11        2.35        0.33      5.59 o
   5   2  11      292.60      259.98     15.52 o
   6   2  11       97.15       86.22      9.01 o
   7   2  11       10.71        2.93      6.53 o
   8   2  11       20.54        2.37      9.17 o
   9   2  11       14.72       -0.07      6.34 o
  10   2  11        4.27       -6.23      6.53 o
  11   2  11       23.71       14.79      7.43 o
  12   2  11       39.09       32.23      8.26 o
  13   2  11      336.79      335.27     14.30 o
  14   2  11      112.45      121.20     10.63 o
  15   2  11      364.59      367.93     13.90 o
  16   2  11       15.46       14.65      7.98 o
  17   2  11      149.06      148.48     11.64 o
  18   2  11        8.38       11.84     10.18 o
  19   2  11      511.29      498.20     23.30 o
  20   2  11      199.57      194.68     17.38 o
  21   2  11        1.02        5.48     12.13 o
  22   2  11       12.49       18.21     13.45 o
  23   2  11      112.95      132.03     16.65 o
  24   2  11       44.83       37.90     13.71 o
  25   2  11        1.97        3.83     13.04 o
  26   2  11        0.00       -4.86     13.60 o
  27   2  11        2.36      -12.76     12.76 o
  28   2  11        0.53      -13.14     13.14 o
  29   2  11        6.98       -5.17     14.57 o
   1   3  11      750.41      745.01     15.75 o
   2   3  11        8.73        8.99      5.87 o
   3   3  11       35.30       42.90      6.71 o
   4   3  11       12.42       -2.02      5.51 o
   5   3  11      202.82      207.49     13.64 o
   6   3  11      254.43      258.48     10.52 o
   7   3  11     1928.49     1903.37     29.45 o
   8   3  11        8.29       24.63      7.24 o
   9   3  11       33.82       31.14      7.68 o
  10   3  11        1.81       -5.02      6.67 o
  11   3  11        4.67       -7.06      7.06 o
  12   3  11      214.25      201.35     11.81 o
  13   3  11       16.60       -3.74      7.71 o
  14   3  11        5.29       -8.36      8.36 o
  15   3  11       18.61       -2.44      9.02 o
  16   3  11       25.55       18.13      9.95 o
  17   3  11      125.57      123.47     13.16 o
  18   3  11       45.56       35.19     11.32 o
  19   3  11        8.61        4.24     11.46 o
  20   3  11        2.67       -2.92     12.26 o
  21   3  11      186.66      194.96     18.05 o
  22   3  11       12.85       20.06     12.71 o
  23   3  11      335.72      323.09     18.29 o
  24   3  11       14.14       29.61     11.41 o
  25   3  11      121.83      109.89     13.96 o
  26   3  11        0.08       -7.74     13.45 o
  27   3  11       10.30       39.70     15.66 o
  28   3  11       10.07       14.06     14.76 o
  29   3  11        1.78      -11.02     13.70 o
   0   4  11       55.18       21.21      9.82 o
   1   4  11      131.94      105.42      8.23 o
   2   4  11      420.37      423.82     12.95 o
   3   4  11        2.16        6.63      5.97 o
   4   4  11      233.96      214.17      9.90 o
   5   4  11        7.15        3.53      6.25 o
   6   4  11      262.59      257.60     11.03 o
   7   4  11       20.54       17.01      6.81 o
   8   4  11        4.24       -6.44      6.44 o
   9   4  11       63.60       61.75      8.60 o
  10   4  11       12.26       -1.00      8.36 o
  11   4  11        7.87       -2.88      9.34 o
  12   4  11      107.99       90.13     11.10 o
  13   4  11      638.98      652.50     20.66 o
  14   4  11      107.34      117.25     12.02 o
  15   4  11       14.13       10.03      9.51 o
  16   4  11      175.95      170.26     13.55 o
  17   4  11      124.11      145.16     18.69 o
  18   4  11      515.30      523.49     20.87 o
  19   4  11      308.80      323.56     16.31 o
  20   4  11      368.41      343.53     27.71 o
  21   4  11      108.74      139.98     13.96 o
  22   4  11      280.45      259.59     17.03 o
  23   4  11      104.75       98.37     13.78 o
  24   4  11        3.79        2.26     11.17 o
  25   4  11        2.66       -0.13     11.08 o
  26   4  11        3.46        0.69     13.14 o
  27   4  11        0.01       13.84     15.26 o
  28   4  11        3.07      -16.90     16.90 o
   1   5  11       15.85        9.73      6.46 o
   2   5  11       51.94       33.49      7.18 o
   3   5  11        2.77        9.97      7.06 o
   4   5  11      404.55      396.16     18.64 o
   5   5  11       20.64       21.05      8.13 o
   6   5  11       30.60       40.88      7.99 o
   7   5  11      114.42      100.23      9.62 o
   8   5  11       15.31        5.56      7.57 o
   9   5  11      238.89      198.85     11.29 o
  10   5  11        9.12        1.59      8.36 o
  11   5  11       32.10       23.81      8.77 o
  12   5  11      196.12      194.46     19.33 o
  13   5  11       36.60       31.58      9.51 o
  14   5  11       31.25       20.33      8.39 o
  15   5  11       75.58       66.02      9.90 o
  16   5  11        3.54        5.07      8.11 o
  17   5  11       11.10        2.89      8.39 o
  18   5  11        0.14       -8.39      8.39 o
  19   5  11       37.97       39.72     10.44 o
  20   5  11        0.77       -0.22     10.06 o
  21   5  11      133.65      155.10     15.15 o
  22   5  11        6.40      -11.77     12.48 o
  23   5  11       19.51       -5.80     14.86 o
  24   5  11      112.60      136.32     29.02 o
  25   5  11       34.66        9.90     16.90 o
  26   5  11       16.28        9.03     16.90 o
  27   5  11        0.41       -4.76     16.90 o
   0   6  11      233.43      235.92     18.74 o
   1   6  11       16.30       15.43      8.27 o
   2   6  11       22.10       22.40     11.28 o
   3   6  11      344.29      320.04     18.69 o
   4   6  11       10.35        1.70      9.10 o
   5   6  11       27.60       30.72      7.71 o
   6   6  11       15.79       12.30      6.57 o
   7   6  11        3.42       -1.24      5.97 o
   8   6  11        0.07       -3.08      6.04 o
   9   6  11        9.22       -6.04      6.04 o
  10   6  11        2.19       -2.46      7.99 o
  11   6  11      153.01      156.99     10.21 o
  12   6  11       49.30       62.58      8.92 o
  13   6  11      116.14      130.83     10.69 o
  14   6  11        8.31        1.92      7.39 o
  15   6  11        0.12       -8.70      8.70 o
  16   6  11        4.33        3.87      8.99 o
  17   6  11        0.81       16.97      9.49 o
  18   6  11        0.86       -2.27      9.88 o
  19   6  11        6.92       -1.39     14.53 o
  20   6  11       18.59       12.79     16.69 o
  21   6  11       11.96       -1.46     12.00 o
  22   6  11        0.00        9.01     12.43 o
  23   6  11        2.07       23.87     16.90 o
  24   6  11       54.19       55.24     30.13 o
  25   6  11        8.83        7.47     16.90 o
   1   7  11        0.98       -1.38      6.19 o
   2   7  11        0.03       -4.53      6.25 o
   3   7  11       82.74       87.11      8.56 o
   4   7  11       45.75       50.06      7.94 o
   5   7  11        0.11       -5.96      6.31 o
   6   7  11       31.91       34.05      7.52 o
   7   7  11        1.29        6.18      6.92 o
   8   7  11       75.61       75.72      8.63 o
   9   7  11      148.18      145.51     10.23 o
  10   7  11      188.81      215.83     11.26 o
  11   7  11       59.11       69.26      8.76 o
  12   7  11       26.39       18.08      8.11 o
  13   7  11      123.55      145.03     13.00 o
  14   7  11       23.92       16.78     10.40 o
  15   7  11       20.96       -0.61     10.21 o
  16   7  11       41.33       48.53     12.24 o
  17   7  11       68.69       94.82     13.85 o
  18   7  11       58.99       75.06     14.60 o
  19   7  11        0.38       22.23     14.75 o
  20   7  11       57.03       68.06     14.86 o
  21   7  11       47.13       42.86     14.60 o
  22   7  11        0.37      -12.24     12.24 o
  23   7  11       14.39       22.90     18.55 o
   0   8  11        0.53       -1.05      9.07 o
   1   8  11       21.40       33.25      7.74 o
   2   8  11       39.95       32.83      9.82 o
   3   8  11       76.68       83.67     11.63 o
   4   8  11       11.49        2.93      7.20 o
   5   8  11        6.36       14.70      7.50 o
   6   8  11       99.35       91.65      9.63 o
   7   8  11        2.68        1.13      6.92 o
   8   8  11       37.62       32.67      8.58 o
   9   8  11        2.06       -2.04      8.72 o
  10   8  11        2.35       -7.30      7.30 o
  11   8  11        1.32        2.68      7.99 o
  12   8  11       91.85      131.38     12.18 o
  13   8  11        7.05       11.91     11.40 o
  14   8  11       90.89       81.99     13.42 o
  15   8  11       11.34        9.14     10.56 o
  16   8  11       18.06       37.74     12.24 o
  17   8  11        3.74       -7.61     11.55 o
  18   8  11       14.41        7.85     12.24 o
  19   8  11        0.03        3.99     20.63 o
  20   8  11        7.70        4.76     16.91 o
   1   9  11       54.01       55.94     10.21 o
   2   9  11      129.55      134.44     12.22 o
   3   9  11       28.78       31.71     10.67 o
   4   9  11       43.39       46.26      9.15 o
   5   9  11      165.83      163.86     14.60 o
   6   9  11       48.68       42.45      9.37 o
   7   9  11        1.97        8.27      8.08 o
   8   9  11       26.47       21.70      8.62 o
   9   9  11       99.42      105.29     12.91 o
  10   9  11        0.00        4.92      8.26 o
  11   9  11        0.84       -1.72      9.06 o
  12   9  11       13.26       20.75     10.95 o
  13   9  11        8.06        2.66     10.56 o
  14   9  11        4.10      -10.29     10.29 o
  15   9  11        1.19      -14.09     17.20 o
  16   9  11       18.74       16.12     19.06 o
  17   9  11        6.98       -5.03     12.24 o
   0  10  11        0.16      -12.80     12.80 o
   1  10  11        2.63       -0.74      9.18 o
   2  10  11        0.02       -8.96      9.24 o
   3  10  11        3.02      -10.31     10.31 o
   4  10  11        1.13       -9.24      9.24 o
   5  10  11       12.73       10.54      9.72 o
   6  10  11        0.11       -4.99      8.71 o
   7  10  11        0.00       -3.96      8.93 o
   8  10  11       40.06       37.57     10.57 o
   9  10  11        4.07       -3.29      9.24 o
  10  10  11        0.11        7.41     13.09 o
  11  10  11       23.86       33.56     10.04 o
  12  10  11       35.38       53.08     11.06 o
   0   0  12     7763.71     7567.12    180.81 o
   1   0  12      483.47      506.30     25.25 o
   2   0  12       45.97       50.25     21.32 o
   3   0  12       77.15       97.81     16.22 o
   4   0  12     2283.58     2348.03     43.78 o
   5   0  12       67.85       75.69     11.53 o
   6   0  12      824.89      772.31     23.47 o
   7   0  12       58.12       54.02     11.12 o
   8   0  12     2296.67     2214.18     42.49 o
   9   0  12      371.65      419.31     19.73 o
  10   0  12      775.18      817.17     40.18 o
  11   0  12       53.78      198.61     18.94 o
  12   0  12     3459.89     3562.09     74.86 o
  13   0  12     2342.30     2278.81     56.76 o
  14   0  12     1433.19     1360.13     43.21 o
  15   0  12        1.76       31.49     25.67 o
  16   0  12       18.25       37.95     15.55 o
  17   0  12      880.14      830.37     35.28 o
  18   0  12       66.12       49.11     17.15 o
  19   0  12       28.02       30.19     16.52 o
  20   0  12        3.57      -13.94     13.94 o
  21   0  12        0.65      -12.10     20.09 o
  22   0  12        4.28        0.33     15.55 o
  23   0  12        1.43       -1.53     14.93 o
  24   0  12      435.14      489.65     30.75 o
  25   0  12      140.86      188.18     23.52 o
  26   0  12       30.60       13.59     21.21 o
  27   0  12       59.68       64.73     26.79 o
  28   0  12        5.53        4.46     24.55 o
  29   0  12       77.61       71.43     31.25 o
   1   1  12      940.16      983.56     24.25 o
   2   1  12      447.00      436.47     14.76 o
   3   1  12       39.14       39.42      7.99 o
   4   1  12       21.48       -3.35      6.53 o
   5   1  12       18.72       19.06      7.24 o
   6   1  12        0.19        4.03      6.75 o
   7   1  12      316.30      330.66     13.55 o
   8   1  12      151.07      161.89     10.55 o
   9   1  12      638.71      625.41     17.52 o
  10   1  12        2.70       15.81     10.47 o
  11   1  12        3.14       -0.26      7.62 o
  12   1  12      115.43      122.90     15.84 o
  13   1  12     1172.88     1178.96     28.13 o
  14   1  12      252.03      245.93     14.91 o
  15   1  12        6.05       14.11     13.85 o
  16   1  12       41.16       62.30     11.26 o
  17   1  12        7.68       -9.64      9.64 o
  18   1  12        3.42        3.78     10.29 o
  19   1  12       69.23       77.18     22.86 o
  20   1  12      186.65      177.86     21.59 o
  21   1  12      116.07      123.81     14.48 o
  22   1  12       31.24       33.51     14.06 o
  23   1  12        8.76       -1.60     13.04 o
  24   1  12        2.59       24.98     14.90 o
  25   1  12        2.79       13.39     12.89 o
  26   1  12        0.56        0.35     13.28 o
  27   1  12       53.86       68.37     16.29 o
  28   1  12        0.00       -1.28     14.57 o
  29   1  12       58.95       74.97     17.95 o
   0   2  12      599.09      609.53     21.45 o
   1   2  12      545.12      563.26     15.02 o
   2   2  12       15.88        2.86      6.44 o
   3   2  12       14.72       19.12      6.64 o
   4   2  12       55.41       39.34      7.11 o
   5   2  12       56.52       75.78      8.34 o
   6   2  12      229.98      231.62     11.55 o
   7   2  12       11.29       15.86      7.34 o
   8   2  12       56.42       58.33      8.79 o
   9   2  12      718.48      748.44     21.94 o
  10   2  12      229.01      251.62     12.65 o
  11   2  12       28.85       27.33      8.69 o
  12   2  12      107.41      118.40     10.63 o
  13   2  12      311.86      312.29     14.50 o
  14   2  12      443.99      403.62     16.12 o
  15   2  12       20.03       10.73     11.92 o
  16   2  12       77.46       63.93     11.08 o
  17   2  12        0.56      -10.15     10.15 o
  18   2  12       12.69        0.92     13.37 o
  19   2  12        0.01       12.39     12.30 o
  20   2  12      342.73      382.05     22.17 o
  21   2  12       10.52       12.31     12.37 o
  22   2  12       70.69       87.02     15.36 o
  23   2  12        1.00       -6.29     12.55 o
  24   2  12       13.40       -1.06     13.71 o
  25   2  12       16.38        2.29     13.71 o
  26   2  12       11.14      -11.06     14.06 o
  27   2  12        0.48        9.33     17.15 o
  28   2  12       69.77       70.96     17.05 o
   1   3  12        5.73       -5.67      5.87 o
   2   3  12       55.47       46.75      7.36 o
   3   3  12      158.43      143.65      9.34 o
   4   3  12       59.23       47.29      9.15 o
   5   3  12      389.18      366.70     13.01 o
   6   3  12        1.69       11.17      7.01 o
   7   3  12      581.50      598.96     17.86 o
   8   3  12       76.09      112.56     10.48 o
   9   3  12     2908.40     2945.46     41.03 o
  10   3  12       77.82      120.00     10.63 o
  11   3  12      182.66      174.92     12.20 o
  12   3  12       42.33       24.64      8.54 o
  13   3  12      209.32      190.56     13.60 o
  14   3  12        2.90       -8.99      8.99 o
  15   3  12      343.89      301.69     16.09 o
  16   3  12        6.88       -4.41      9.51 o
  17   3  12      103.89       69.20     13.71 o
  18   3  12       43.24       28.02     12.13 o
  19   3  12       25.20       24.55     12.37 o
  20   3  12        1.43        3.44     12.13 o
  21   3  12      210.99      209.11     18.55 o
  22   3  12        2.04       21.49     14.01 o
  23   3  12      197.65      213.24     19.65 o
  24   3  12        6.17       -3.73     11.08 o
  25   3  12        1.78      -10.74     10.74 o
  26   3  12        7.82       -2.63     14.76 o
  27   3  12       17.51       -3.26     29.71 o
  28   3  12        2.06       -8.73     17.15 o
   0   4  12       29.84       33.73     16.89 o
   1   4  12      132.52      121.48      9.54 o
   2   4  12      600.66      575.72     15.81 o
   3   4  12       81.33      105.71     13.64 o
   4   4  12       11.71       19.14      9.32 o
   5   4  12      903.03      921.67     19.48 o
   6   4  12     2749.25     2691.02     34.97 o
   7   4  12      377.94      428.96     14.78 o
   8   4  12      121.94      111.68     10.63 o
   9   4  12      144.55      170.20     12.45 o
  10   4  12      369.88      351.47     16.32 o
  11   4  12      277.32      241.91     14.54 o
  12   4  12      124.25       67.71     11.05 o
  13   4  12       14.83       10.01      9.51 o
  14   4  12       14.15        6.34      9.24 o
  15   4  12        2.91       -9.06      9.06 o
  16   4  12       29.90        6.73     10.31 o
  17   4  12       10.38       -1.18     10.45 o
  18   4  12       10.19        2.00     11.08 o
  19   4  12       24.54       41.77     14.58 o
  20   4  12        2.66      -11.02     11.02 o
  21   4  12        0.87      -10.03     10.03 o
  22   4  12       13.76       10.43     11.41 o
  23   4  12       24.83        1.05     11.30 o
  24   4  12        3.27       17.57     16.38 o
  25   4  12        0.00       -5.27     14.54 o
  26   4  12      115.13      132.21     19.25 o
  27   4  12       20.86       10.47     18.93 o
   1   5  12        6.15       -9.71     10.19 o
   2   5  12       59.27       49.83      8.69 o
   3   5  12      702.98      688.35     27.32 o
   4   5  12        0.04       27.48      8.21 o
   5   5  12      131.76       89.27      9.86 o
   6   5  12      100.14      111.93     13.14 o
   7   5  12      585.59      579.91     17.56 o
   8   5  12        0.12        1.60      9.09 o
   9   5  12       86.79       60.23      9.62 o
  10   5  12      177.72      151.02     12.25 o
  11   5  12       35.08       10.71      9.31 o
  12   5  12        0.50       -6.82      9.99 o
  13   5  12        0.05       -8.55      8.55 o
  14   5  12        1.35       -8.55      8.55 o
  15   5  12      174.46      173.13     14.03 o
  16   5  12       27.55       25.84     11.96 o
  17   5  12       16.47       30.59      9.77 o
  18   5  12       39.47       23.01     10.61 o
  19   5  12      182.79      213.61     16.30 o
  20   5  12        4.21        8.93     14.86 o
  21   5  12       18.87        4.91     14.86 o
  22   5  12        9.98        0.32     17.86 o
  23   5  12        0.42      -10.27     14.86 o
  24   5  12        5.39       -7.87     15.21 o
  25   5  12        2.05       -3.69     16.90 o
   0   6  12       41.03       73.96     14.93 o
   1   6  12       25.54       29.52      9.06 o
   2   6  12        1.18       -0.75      8.51 o
   3   6  12      210.05      210.78     13.45 o
   4   6  12        2.28       -2.78      8.09 o
   5   6  12       18.05       20.15      8.88 o
   6   6  12        0.14       -7.85      7.85 o
   7   6  12       82.18       81.52     11.05 o
   8   6  12        0.95       -6.69      6.69 o
   9   6  12       33.56       23.51      7.74 o
  10   6  12      136.44      129.44      9.97 o
  11   6  12       64.38       66.21      9.53 o
  12   6  12        2.61       -7.40      7.40 o
  13   6  12       15.46        7.74      8.39 o
  14   6  12       10.21      -10.95     10.95 o
  15   6  12       74.77       93.95     12.65 o
  16   6  12      198.17      261.53     23.76 o
  17   6  12       53.45       76.45     25.65 o
  18   6  12      163.89      185.21     16.98 o
  19   6  12       96.25      121.59     15.97 o
  20   6  12       98.15      113.97     24.76 o
  21   6  12        2.91       -4.46     13.50 o
  22   6  12       30.38       18.18     15.21 o
  23   6  12        2.81       -0.11     15.21 o
  24   6  12       28.82       44.64     18.57 o
   1   7  12        1.12        2.35      6.68 o
   2   7  12       25.68       28.84      7.71 o
   3   7  12        6.76       -2.95      6.92 o
   4   7  12       29.43       21.33      7.38 o
   5   7  12        2.85        5.61      7.38 o
   6   7  12       69.94       84.10      9.21 o
   7   7  12       97.32      108.86      9.73 o
   8   7  12       36.26       21.02      8.68 o
   9   7  12        5.51       -1.01      7.15 o
  10   7  12        1.93        7.86      8.38 o
  11   7  12       55.50       53.01      9.53 o
  12   7  12       56.39       57.96     10.30 o
  13   7  12       27.97        5.79     10.40 o
  14   7  12       74.80       82.40     13.72 o
  15   7  12       64.21       76.97     14.35 o
  16   7  12       20.74       19.49     12.05 o
  17   7  12        6.43       -1.85     11.83 o
  18   7  12       15.87       42.11     20.06 o
  19   7  12        2.93        8.93     12.99 o
  20   7  12        9.13       31.02     13.63 o
  21   7  12       13.83       18.14     14.60 o
   0   8  12      346.54      405.61     21.66 o
   1   8  12       23.98       32.43      8.29 o
   2   8  12      306.80      344.82     14.16 o
   3   8  12      140.66      153.79     11.65 o
   4   8  12       59.09       76.52     10.21 o
   5   8  12        0.30       -0.01      8.39 o
   6   8  12      433.48      438.75     16.97 o
   7   8  12       33.76       26.29      8.82 o
   8   8  12       29.36       24.59      8.75 o
   9   8  12        4.04       -8.97      8.97 o
  10   8  12       31.88       17.92      9.09 o
  11   8  12       22.85       16.41      8.73 o
  12   8  12        5.80       14.73     11.55 o
  13   8  12        0.21       -6.17     10.56 o
  14   8  12        2.77       -6.42     14.14 o
  15   8  12       20.60        7.90     12.05 o
  16   8  12       17.29       -9.84     11.83 o
  17   8  12        3.24       -2.71     12.24 o
  18   8  12        3.29        4.64     14.25 o
  19   8  12        0.06        1.37     25.67 o
   1   9  12       41.60       45.49     10.91 o
   2   9  12        0.12      -10.95     10.95 o
   3   9  12       13.68        1.31      9.58 o
   4   9  12       36.92       11.70     10.01 o
   5   9  12        5.47        4.43      9.88 o
   6   9  12       30.01       28.32     10.34 o
   7   9  12        3.06       -3.08      9.24 o
   8   9  12        1.58        7.42      9.10 o
   9   9  12       63.50       78.98     10.57 o
  10   9  12        7.28       16.26     10.26 o
  11   9  12        4.26       -7.14      9.43 o
  12   9  12        1.11        0.77      9.70 o
  13   9  12       52.59       66.66     13.68 o
  14   9  12        0.40      -13.41     15.26 o
  15   9  12        3.45       -6.16     11.83 o
   0  10  12       30.01       31.70     14.86 o
   1  10  12        3.60        1.03     10.17 o
   2  10  12       12.96       16.20     10.74 o
   3  10  12        0.01       -0.68     12.37 o
   4  10  12        2.37        2.71      9.70 o
   5  10  12       16.97        8.91     10.19 o
   6  10  12       12.88       13.70     10.30 o
   7  10  12       16.71        7.84     12.89 o
   8  10  12        8.83       15.96     10.61 o
   9  10  12       16.26        2.38     14.06 o
   1   1  13      970.25      963.62     21.52 o
   2   1  13      115.00      135.89     11.80 o
   3   1  13      997.63     1031.84     23.72 o
   4   1  13      142.31      135.39     11.53 o
   5   1  13       36.58       28.31      8.16 o
   6   1  13        5.60       -6.05      7.34 o
   7   1  13      185.52      171.70     11.29 o
   8   1  13      106.75       92.94     10.16 o
   9   1  13      264.69      246.42     13.11 o
  10   1  13      325.28      348.95     16.69 o
  11   1  13        3.38       16.26      9.95 o
  12   1  13      216.78      249.45     15.27 o
  13   1  13      264.00      272.31     27.06 o
  14   1  13       50.87       47.44     11.52 o
  15   1  13      319.47      338.52     17.75 o
  16   1  13      143.84      143.49     14.00 o
  17   1  13       67.13       58.95     12.31 o
  18   1  13       60.19       39.93     12.07 o
  19   1  13       47.04       51.94     14.35 o
  20   1  13      135.28      124.25     16.97 o
  21   1  13       49.45       36.01     14.35 o
  22   1  13      227.59      223.99     20.54 o
  23   1  13       93.42      100.12     17.24 o
  24   1  13       22.13       54.69     21.21 o
  25   1  13        9.78       27.90     17.36 o
  26   1  13        0.51       -5.47     14.97 o
  27   1  13        9.69        4.87     23.58 o
   0   2  13      294.09      326.27     17.58 o
   1   2  13        5.66        3.52      6.79 o
   2   2  13      229.18      219.69     11.07 o
   3   2  13       14.73        4.01      6.94 o
   4   2  13      228.63      193.01     13.51 o
   5   2  13       37.71       16.82      8.34 o
   6   2  13       14.50       29.31      8.54 o
   7   2  13     1520.41     1448.19     27.07 o
   8   2  13      239.12      216.41     12.93 o
   9   2  13       12.07       21.40      8.75 o
  10   2  13       47.67       78.90     10.16 o
  11   2  13     1503.07     1480.28     31.06 o
  12   2  13       33.33       63.39     10.18 o
  13   2  13      181.83      175.14     13.84 o
  14   2  13      198.41      181.50     14.29 o
  15   2  13       35.95       31.42     10.38 o
  16   2  13        0.28      -10.80     10.80 o
  17   2  13        0.27       -8.24     11.83 o
  18   2  13      400.01      411.05     22.91 o
  19   2  13       11.18       21.63     13.14 o
  20   2  13        8.49       -2.36     12.76 o
  21   2  13        1.00        5.36     13.28 o
  22   2  13       65.25       58.32     15.92 o
  23   2  13       46.98       64.66     15.92 o
  24   2  13       13.73       23.53     19.71 o
  25   2  13       43.72       40.17     15.66 o
  26   2  13       10.69       38.23     18.74 o
  27   2  13       12.22        9.03     23.44 o
   1   3  13       47.10       18.56      7.71 o
   2   3  13      160.91      144.91      9.98 o
   3   3  13        0.67       -6.57      6.57 o
   4   3  13       30.39       22.89      7.71 o
   5   3  13       63.02       41.78      9.32 o
   6   3  13      160.58      156.34     11.71 o
   7   3  13        5.69        0.52      8.34 o
   8   3  13      546.84      550.20     18.23 o
   9   3  13       33.54       46.62     11.81 o
  10   3  13      369.74      368.57     15.72 o
  11   3  13        3.57       -2.86      8.34 o
  12   3  13      195.85      184.30     14.06 o
  13   3  13        2.76       -9.31      9.31 o
  14   3  13        0.02       -2.02      9.24 o
  15   3  13       66.61       57.48     13.04 o
  16   3  13       10.36       -2.19     10.80 o
  17   3  13       51.86       36.74     12.37 o
  18   3  13       33.52       33.26     13.78 o
  19   3  13       23.12       35.59     13.71 o
  20   3  13       94.03       67.49     15.03 o
  21   3  13        0.14        1.91     23.60 o
  22   3  13       45.11       50.55     15.03 o
  23   3  13       53.64       65.39     16.36 o
  24   3  13       19.26       10.59     16.17 o
  25   3  13       12.40       13.52     15.03 o
  26   3  13        0.93      -14.48     15.03 o
   0   4  13       22.15        7.08     10.61 o
   1   4  13       31.22       19.91      7.86 o
   2   4  13       29.98       21.82     10.22 o
   3   4  13      154.85      153.61     15.18 o
   4   4  13        5.84        2.66      8.15 o
   5   4  13      298.10      325.45     13.02 o
   6   4  13       29.23       38.84      9.35 o
   7   4  13       96.85      121.04     10.79 o
   8   4  13       17.00       31.32      9.95 o
   9   4  13      159.86      173.66     13.16 o
  10   4  13      137.58      132.08     12.71 o
  11   4  13       11.77        6.85     14.82 o
  12   4  13        0.44       -4.71      8.77 o
  13   4  13       34.19       19.24     10.12 o
  14   4  13       10.37       -7.60      9.51 o
  15   4  13       44.00       19.30     10.45 o
  16   4  13        3.22       -4.08      9.88 o
  17   4  13       62.77       54.38     13.71 o
  18   4  13        0.27       -4.92     11.55 o
  19   4  13      186.63      163.80     17.74 o
  20   4  13        0.02       -5.69     13.39 o
  21   4  13      154.87      155.15     18.38 o
  22   4  13       39.09       61.64     24.93 o
  23   4  13      130.76      127.64     17.93 o
  24   4  13        0.13        9.23     14.29 o
  25   4  13       11.14       20.87     15.40 o
   1   5  13        6.59       -3.64      9.17 o
   2   5  13       31.94        5.12     11.41 o
   3   5  13       14.16       29.41      9.44 o
   4   5  13      887.64      882.86     24.36 o
   5   5  13       56.56       57.47      9.64 o
   6   5  13       25.05       21.02      9.47 o
   7   5  13       17.77       22.55      8.69 o
   8   5  13      169.63      144.19     11.29 o
   9   5  13        0.03       -8.55      8.55 o
  10   5  13       71.75       52.26     10.65 o
  11   5  13        6.82        3.80      8.93 o
  12   5  13        8.80       -8.93      8.93 o
  13   5  13        4.94       -9.34      9.34 o
  14   5  13        4.55       -4.51     11.06 o
  15   5  13        9.24       10.18     11.61 o
  16   5  13       26.02       11.52     11.83 o
  17   5  13       53.30       77.74     14.35 o
  18   5  13      119.14      129.24     35.72 o
  19   5  13        5.02       -6.70     15.21 o
  20   5  13       74.51       54.91     17.69 o
  21   5  13        2.39       15.22     16.52 o
  22   5  13       11.32        8.61     15.21 o
  23   5  13        1.98       -8.22     16.52 o
  24   5  13        9.07       14.17     16.90 o
   0   6  13       70.01       49.58     22.32 o
   1   6  13       49.49       59.60     10.58 o
   2   6  13       25.81       32.73      9.56 o
   3   6  13       43.15       36.21      9.86 o
   4   6  13       83.27       49.92     10.03 o
   5   6  13       54.31       57.47     10.87 o
   6   6  13       35.34       55.40     10.45 o
   7   6  13       12.87        4.10      9.06 o
   8   6  13        2.59       -8.90      8.90 o
   9   6  13        0.66       -1.51      8.86 o
  10   6  13        0.23       -5.78      9.02 o
  11   6  13        6.04       -7.00      8.55 o
  12   6  13       70.48       76.71     11.52 o
  13   6  13       17.65       21.88     11.61 o
  14   6  13       48.67       35.94     12.71 o
  15   6  13        1.01      -11.10     11.10 o
  16   6  13       13.00       17.83     12.71 o
  17   6  13      103.94       84.16     17.73 o
  18   6  13        3.39       -0.23     13.23 o
  19   6  13       11.75       -2.23     14.86 o
  20   6  13        1.13       -1.49     15.21 o
  21   6  13        5.77        9.54     15.50 o
  22   6  13        3.41      -14.88     15.21 o
   1   7  13        4.56       -0.91      7.60 o
   2   7  13        0.45       -0.01      7.29 o
   3   7  13       42.85       36.06      8.79 o
   4   7  13       70.76       60.05      9.18 o
   5   7  13        6.98        0.34      7.70 o
   6   7  13        0.23       -7.71      7.71 o
   7   7  13       30.71       24.73      8.99 o
   8   7  13       78.20       89.30     12.05 o
   9   7  13      101.00      128.51     11.25 o
  10   7  13       81.18       72.98     10.44 o
  11   7  13        2.34        7.25      9.58 o
  12   7  13       11.32        8.88     12.13 o
  13   7  13        4.95       -0.08     11.83 o
  14   7  13        3.65        5.45     11.61 o
  15   7  13        2.24      -10.57     11.55 o
  16   7  13       33.42       18.86     13.47 o
  17   7  13       92.83       98.30     16.48 o
  18   7  13       12.69        2.18     13.42 o
  19   7  13        4.65       19.71     14.60 o
  20   7  13       96.63      134.43     21.88 o
   0   8  13      207.59      230.43     21.43 o
   1   8  13        4.28       12.77     11.28 o
   2   8  13       21.55       21.03     10.36 o
   3   8  13        8.01       27.62     10.58 o
   4   8  13       15.61        9.84      9.10 o
   5   8  13       69.23       76.96     10.71 o
   6   8  13        3.63       11.66      8.76 o
   7   8  13        3.14       -1.66      8.76 o
   8   8  13        0.82       -8.30      8.30 o
   9   8  13        8.01       -5.66      8.96 o
  10   8  13        0.38       -8.54      8.54 o
  11   8  13        2.27       10.08     10.12 o
  12   8  13       31.15       32.62     12.57 o
  13   8  13       15.49       13.08     11.83 o
  14   8  13        0.14      -10.30     12.05 o
  15   8  13       17.27        1.79     21.68 o
  16   8  13        2.58       -4.63     12.24 o
   1   9  13       83.70       94.34     12.84 o
   2   9  13      105.77      123.74     13.23 o
   3   9  13       10.56       19.59     10.74 o
   4   9  13       21.64       25.86     10.91 o
   5   9  13       43.92       71.49     14.52 o
   6   9  13       42.53       53.83     11.90 o
   7   9  13       20.06        8.70     11.05 o
   8   9  13       18.77       -0.37     10.85 o
   9   9  13       18.04       17.48     11.23 o
  10   9  13        0.41      -10.03     10.26 o
  11   9  13        0.76        0.23     10.34 o
  12   9  13        0.01       -7.12     11.55 o
   0  10  13       25.77       33.48     16.07 o
   1  10  13       15.91       18.02     11.36 o
   2  10  13        1.75        8.98     10.87 o
   0   0  14      432.37      459.83     37.95 o
   1   0  14     1258.01     1285.14     41.04 o
   2   0  14        6.58        1.12     23.44 o
   3   0  14      452.29      453.96     26.01 o
   4   0  14      107.79       73.93     15.78 o
   5   0  14       31.38       15.23     25.67 o
   6   0  14      165.40      168.46     18.97 o
   7   0  14      108.06      111.60     20.09 o
   8   0  14      132.40      112.59     18.10 o
   9   0  14      134.42      127.25     18.10 o
  10   0  14        1.32       15.98     14.93 o
  11   0  14      412.16      390.67     26.83 o
  12   0  14       45.86       48.30     17.15 o
  13   0  14     1852.19     1789.73     52.02 o
  14   0  14      108.85      177.15     24.55 o
  15   0  14      205.74      210.90     22.85 o
  16   0  14      177.90      198.29     29.02 o
  17   0  14      848.67      868.37     39.08 o
  18   0  14      158.71      181.57     23.52 o
  19   0  14      193.73      188.04     23.52 o
  20   0  14       23.09       19.41     17.69 o
  21   0  14        0.65      -17.86     22.32 o
  22   0  14       61.44       75.89     26.79 o
  23   0  14      273.74      352.69     40.18 o
  24   0  14       20.13       26.79     26.79 o
  25   0  14       28.82       49.11     26.79 o
  26   0  14        2.95        2.23     26.79 o
   1   1  14       66.16       49.50      8.98 o
   2   1  14        3.29       -7.75      7.75 o
   3   1  14       83.55       90.67     10.63 o
   4   1  14      123.37       97.71     10.76 o
   5   1  14        9.40       -7.20      8.16 o
   6   1  14      550.70      561.79     18.12 o
   7   1  14       13.23        8.86      9.44 o
   8   1  14        0.95       -0.98      9.44 o
   9   1  14      220.16      219.75     15.04 o
  10   1  14      141.88      140.62     13.09 o
  11   1  14       16.20        2.01      9.95 o
  12   1  14        0.01       -2.23      9.73 o
  13   1  14       19.35       23.20     11.08 o
  14   1  14        0.00        0.08     10.13 o
  15   1  14       50.54       30.66     12.57 o
  16   1  14       82.67       92.83     13.78 o
  17   1  14       10.72        4.60     11.05 o
  18   1  14       18.37       26.09     13.45 o
  19   1  14       50.44       32.26     14.49 o
  20   1  14        0.03      -12.55     12.55 o
  21   1  14       10.52       10.46     16.14 o
  22   1  14       21.81       21.61     15.03 o
  23   1  14        1.38       25.33     33.48 o
  24   1  14       58.35       70.55     20.52 o
  25   1  14       10.45       26.79     18.94 o
  26   1  14        3.12       23.44     18.94 o
   0   2  14      651.58      661.85     24.89 o
   1   2  14        4.71        9.23      7.79 o
   2   2  14        0.70       -7.36      7.36 o
   3   2  14       31.34        2.92      8.54 o
   4   2  14      223.18      205.90     12.55 o
   5   2  14      337.16      288.07     14.35 o
   6   2  14       15.29        0.65     11.23 o
   7   2  14       70.09       71.70     10.28 o
   8   2  14       51.38       58.17     10.28 o
   9   2  14      992.94      984.11     23.88 o
  10   2  14      259.18      265.86     20.56 o
  11   2  14       35.48       44.71     11.32 o
  12   2  14        3.46       17.90     10.19 o
  13   2  14      171.56      168.07     14.38 o
  14   2  14       67.60       58.09     12.20 o
  15   2  14        0.36       -7.13     11.73 o
  16   2  14       74.92       52.39     14.35 o
  17   2  14       22.04       16.53     14.42 o
  18   2  14        5.87       -0.28     12.71 o
  19   2  14       26.46       24.12     14.06 o
  20   2  14       34.57       38.09     14.76 o
  21   2  14       77.44      105.41     18.82 o
  22   2  14       23.67       28.05     15.18 o
  23   2  14       23.94       22.73     15.66 o
  24   2  14       41.20       29.17     16.07 o
  25   2  14       61.06       57.71     21.26 o
   1   3  14       14.79       -3.29      7.42 o
   2   3  14      174.21      130.06     10.45 o
   3   3  14      148.01      141.94     10.60 o
   4   3  14        1.17        7.06      8.32 o
   5   3  14       67.80       59.31      9.92 o
   6   3  14      101.00       68.92     10.35 o
   7   3  14      166.58      152.98     12.11 o
   8   3  14        4.54        4.89      8.60 o
   9   3  14       98.08       89.20     10.43 o
  10   3  14       32.79       34.91      9.41 o
  11   3  14      170.42      202.12     14.70 o
  12   3  14        0.99        0.22      9.94 o
  13   3  14        2.07        0.85     11.90 o
  14   3  14      297.89      309.61     26.68 o
  15   3  14       74.12       63.93     14.76 o
  16   3  14       67.01      102.75     16.07 o
  17   3  14       44.09       75.80     15.03 o
  18   3  14      224.32      225.04     19.86 o
  19   3  14        0.44       32.22     13.92 o
  20   3  14      196.64      203.56     20.30 o
  21   3  14       10.65       25.45     15.47 o
  22   3  14       34.24       38.56     16.36 o
  23   3  14       24.80       39.54     16.36 o
  24   3  14       29.22       35.33     16.60 o
  25   3  14        3.90        5.24     15.92 o
   0   4  14       47.38       42.17     12.41 o
   1   4  14        2.96       -7.36      7.36 o
   2   4  14      105.64      102.59      9.94 o
   3   4  14      634.97      625.60     17.80 o
   4   4  14        3.03        9.46      8.82 o
   5   4  14      111.81       98.15     10.76 o
   6   4  14      293.20      314.13     19.48 o
   7   4  14       81.96       85.44     11.58 o
   8   4  14       20.46       14.95      9.73 o
   9   4  14       51.41       13.57      9.95 o
  10   4  14       21.38       31.25     10.45 o
  11   4  14        6.12       10.28      9.73 o
  12   4  14        2.87       -9.06      9.06 o
  13   4  14       23.43       13.92     10.45 o
  14   4  14        4.93       -9.72      9.72 o
  15   4  14       24.95       11.22     12.71 o
  16   4  14       39.77       57.29     15.03 o
  17   4  14       56.39       58.39     14.06 o
  18   4  14        6.41        1.05     12.71 o
  19   4  14        0.80       -5.55     16.04 o
  20   4  14       58.90       43.23     15.03 o
  21   4  14        2.56        6.36     14.29 o
  22   4  14        0.29       -2.20     13.92 o
  23   4  14        7.56      -14.13     14.29 o
  24   4  14        3.96      -11.61     18.57 o
   1   5  14       44.37       36.52     10.38 o
   2   5  14        0.01        4.26      9.64 o
   3   5  14      158.57      201.80     19.01 o
   4   5  14      511.29      491.84     20.30 o
   5   5  14        0.03       27.51     12.89 o
   6   5  14       26.81       36.87     10.38 o
   7   5  14      130.60      149.40     13.81 o
   8   5  14      120.49      132.80     14.76 o
   9   5  14       90.90      105.92     14.06 o
  10   5  14       49.15       35.62     12.13 o
  11   5  14       66.54       49.00     12.71 o
  12   5  14      171.76      200.36     25.65 o
  13   5  14        0.03      -11.10     11.10 o
  14   5  14        1.82      -11.34     11.61 o
  15   5  14       74.86       68.61     15.11 o
  16   5  14        8.59        4.91     14.86 o
  17   5  14       21.94       10.86     16.52 o
  18   5  14       11.32       15.94     15.21 o
  19   5  14        2.90      -14.44     14.44 o
  20   5  14       25.87       22.32     16.52 o
  21   5  14       15.77        9.74     16.52 o
  22   5  14       38.46       38.69     18.16 o
   0   6  14       26.23       37.71     15.63 o
   1   6  14       63.76       63.69     11.92 o
   2   6  14       15.67        8.46      9.99 o
   3   6  14       37.01       58.38     10.99 o
   4   6  14       15.44       12.60      9.72 o
   5   6  14        3.70       -0.09      9.43 o
   6   6  14       14.16       20.71     10.06 o
   7   6  14       33.21       53.69     11.05 o
   8   6  14       15.04       11.83     10.63 o
   9   6  14       20.46       10.61     10.12 o
  10   6  14        7.82        4.00     11.10 o
  11   6  14       14.54        2.48     11.55 o
  12   6  14        1.94       -8.04     11.35 o
  13   6  14       32.89       35.72     13.78 o
  14   6  14       60.79       91.88     16.40 o
  15   6  14      140.12      172.13     18.38 o
  16   6  14        3.47       35.94     13.78 o
  17   6  14        0.97       17.96     15.21 o
  18   6  14       40.05       58.41     18.16 o
  19   6  14      168.78      150.84     25.67 o
  20   6  14       24.93       14.71     25.67 o
   1   7  14       84.33       98.27     12.22 o
   2   7  14       73.71       49.05     10.24 o
   3   7  14       40.22       38.66     10.10 o
   4   7  14        7.46        1.64      8.97 o
   5   7  14       25.51       14.01     10.43 o
   6   7  14        0.42       -5.51      8.75 o
   7   7  14        6.07       -1.47      8.96 o
   8   7  14       16.00       19.79      9.47 o
   9   7  14        2.24        4.77      9.09 o
  10   7  14       46.49       62.28     11.90 o
  11   7  14        1.04       -5.95      9.70 o
  12   7  14        7.41       16.42     12.71 o
  13   7  14       12.50      -11.80     12.99 o
  14   7  14      114.89      103.48     15.97 o
  15   7  14        2.93       16.15     13.23 o
  16   7  14       68.74       79.47     15.70 o
  17   7  14       35.62       30.82     14.60 o
  18   7  14        6.19       11.16     31.25 o
   0   8  14       22.14        5.80     15.55 o
   1   8  14       28.92       34.51     11.17 o
   2   8  14       52.27       86.57     12.67 o
   3   8  14      262.06      338.97     20.71 o
   4   8  14       47.30       43.82     12.07 o
   5   8  14        3.94        3.08     10.91 o
   6   8  14       41.34       28.20     11.48 o
   7   8  14      110.75      131.46     14.03 o
   8   8  14       41.66       56.44     12.35 o
   9   8  14        5.92       -9.82      9.82 o
  10   8  14        0.36        3.43     10.73 o
  11   8  14       76.87       81.63     15.40 o
  12   8  14        0.06       20.09     12.99 o
  13   8  14       18.98       10.84     12.99 o
  14   8  14        6.11       15.89     14.06 o
   1   9  14        5.13        2.46     16.75 o
   2   9  14        2.96        0.38     10.91 o
   3   9  14        2.63       -6.50     10.74 o
   4   9  14       45.76       22.18     11.38 o
   5   9  14        6.46       15.70     10.91 o
   6   9  14        8.41       15.51     11.52 o
   7   9  14       18.04        9.83     11.23 o
   8   9  14        4.19       12.58     11.38 o
   1   1  15      655.13      635.82     22.59 o
   2   1  15      298.01      297.84     16.69 o
   3   1  15      367.90      340.71     17.27 o
   4   1  15       37.34       25.32     10.56 o
   5   1  15       29.11       12.84     10.04 o
   6   1  15       92.68       72.44     12.21 o
   7   1  15       15.86       10.07     10.29 o
   8   1  15       30.85       37.95     11.16 o
   9   1  15       93.01      126.37     18.36 o
  10   1  15       36.40       29.48     11.32 o
  11   1  15       72.31       52.18     12.20 o
  12   1  15        0.08      -10.19     10.19 o
  13   1  15        5.90        1.73     10.99 o
  14   1  15       15.37       17.30     13.37 o
  15   1  15       79.93       61.65     15.14 o
  16   1  15       19.70       15.12     12.13 o
  17   1  15       31.32       27.65     14.06 o
  18   1  15       25.25       20.23     14.06 o
  19   1  15        0.01       -1.97     14.06 o
  20   1  15        0.09        4.00     13.92 o
  21   1  15       99.37       77.82     17.24 o
  22   1  15       52.23       56.92     18.94 o
  23   1  15       59.25       28.44     18.10 o
  24   1  15        3.61      -11.16     17.36 o
   0   2  15       36.76       48.83     12.76 o
   1   2  15      108.98      122.07     12.87 o
   2   2  15        1.89       -4.46      8.54 o
   3   2  15       28.22       39.51      9.70 o
   4   2  15        3.25        9.98      8.69 o
   5   2  15       22.66       -8.54      8.54 o
   6   2  15       32.19       10.60     10.10 o
   7   2  15        0.37       -9.44      9.44 o
   8   2  15       30.88       43.05     11.68 o
   9   2  15        2.21       -0.76      9.95 o
  10   2  15      151.97      163.05     14.38 o
  11   2  15        0.69       -8.01     10.29 o
  12   2  15        5.18        1.74     10.65 o
  13   2  15      103.38      113.93     14.29 o
  14   2  15        4.48       -3.10     13.88 o
  15   2  15        6.69       -0.99     12.76 o
  16   2  15       53.64       63.54     23.96 o
  17   2  15        0.14       24.36     13.45 o
  18   2  15       18.39       29.92     14.76 o
  19   2  15       24.30       38.20     16.78 o
  20   2  15       16.63       19.84     15.03 o
  21   2  15       74.46       53.49     16.60 o
  22   2  15       24.74       33.26     16.20 o
  23   2  15       33.39       57.87     18.90 o
  24   2  15        3.81        2.70     18.74 o
   1   3  15        2.42        3.48      7.86 o
   2   3  15       40.29       45.53      9.07 o
   3   3  15       76.96       84.38      9.81 o
   4   3  15       24.61       27.34      9.35 o
   5   3  15        0.23       -8.54      8.54 o
   6   3  15       15.50       28.33      9.09 o
   7   3  15      427.25      393.43     16.51 o
   8   3  15        6.04       -8.26      8.26 o
   9   3  15       15.93       10.17     10.19 o
  10   3  15        3.76       -2.05     13.64 o
  11   3  15       31.02       24.85     12.76 o
  12   3  15        2.46       -6.35     11.83 o
  13   3  15       42.64       19.66     13.45 o
  14   3  15       12.59       13.11     13.28 o
  15   3  15        0.02      -12.30     12.30 o
  16   3  15        5.92       -4.46     12.99 o
  17   3  15      158.38      168.24     19.25 o
  18   3  15       49.29       38.01     15.36 o
  19   3  15       55.63       92.43     17.38 o
  20   3  15      100.96      147.45     18.99 o
  21   3  15      136.88      171.04     19.99 o
  22   3  15       58.84       85.33     21.45 o
  23   3  15       92.13       90.75     18.79 o
   0   4  15        6.97       -4.81     11.66 o
   1   4  15        7.53        6.17      8.33 o
   2   4  15      141.84      169.72     12.65 o
   3   4  15       80.82       95.14     11.10 o
   4   4  15       71.53       71.53     10.95 o
   5   4  15       15.73       23.78      9.09 o
   6   4  15      167.63      177.59     16.39 o
   7   4  15       58.96       63.04     11.68 o
   8   4  15        0.01        0.36      9.95 o
   9   4  15        0.49       -0.22      9.95 o
  10   4  15       74.68       75.95     12.93 o
  11   4  15       15.49       13.76     10.95 o
  12   4  15       32.57       15.81     12.37 o
  13   4  15       35.88       36.16     13.78 o
  14   4  15      124.83      118.66     17.05 o
  15   4  15       34.55       41.06     14.06 o
  16   4  15      129.89      139.67     17.38 o
  17   4  15       58.31       53.76     15.03 o
  18   4  15       56.06       66.77     16.73 o
  19   4  15        0.68       21.58     19.82 o
  20   4  15      186.85      219.12     20.97 o
  21   4  15        2.41       16.36     15.03 o
  22   4  15      116.99      137.67     23.52 o
   1   5  15       15.14        5.08      9.64 o
   2   5  15       89.61      102.48     12.65 o
   3   5  15       11.34       15.10     14.50 o
   4   5  15        1.63       -1.23      9.95 o
   5   5  15       33.41       37.98     11.08 o
   6   5  15       30.16       36.13     11.58 o
   7   5  15        8.89        2.06     10.19 o
   8   5  15       18.33       15.14     15.90 o
   9   5  15      145.56      161.82     16.73 o
  10   5  15       31.82       41.99     13.71 o
  11   5  15       34.51       39.86     16.91 o
  12   5  15       28.40       31.25     13.78 o
  13   5  15       83.83       63.39     14.76 o
  14   5  15        0.30        8.48     14.86 o
  15   5  15        1.11       -8.48     14.86 o
  16   5  15       10.02       11.77     16.52 o
  17   5  15       12.38      -11.69     15.21 o
  18   5  15        9.80        6.70     25.67 o
  19   5  15        0.24      -14.67     16.07 o
  20   5  15       29.54       47.31     19.80 o
   0   6  15      300.11      298.32     24.12 o
   1   6  15       29.15       44.01     11.36 o
   2   6  15        0.81       17.04     10.58 o
   3   6  15        0.41       -2.03     11.28 o
   4   6  15       23.22        5.76     10.21 o
   5   6  15        2.33       -2.87     10.19 o
   6   6  15        0.11       -9.88      9.88 o
   7   6  15        2.50        1.92     11.05 o
   8   6  15        7.65      -10.21     10.58 o
   9   6  15        2.31        3.56     14.52 o
  10   6  15        0.17       -7.01     11.35 o
  11   6  15        5.78        1.24     12.45 o
  12   6  15       38.82       44.84     13.23 o
  13   6  15       49.14       47.52     14.35 o
  14   6  15        0.07      -12.71     12.71 o
  15   6  15        4.17        6.03     15.63 o
  16   6  15       12.69       38.35     16.52 o
  17   6  15       13.85       18.15     16.90 o
  18   6  15        8.72      -10.84     17.86 o
   1   7  15       27.94       33.53     11.92 o
   2   7  15       69.79       94.74     13.65 o
   3   7  15      150.96      175.52     15.33 o
   4   7  15       84.27       71.21     12.99 o
   5   7  15       17.09        8.49     11.17 o
   6   7  15        9.46        3.39     10.91 o
   7   7  15        1.74       -9.88      9.88 o
   8   7  15        0.26        3.80     11.23 o
   9   7  15       85.41       77.13     13.55 o
  10   7  15        5.73       11.98     12.71 o
  11   7  15       35.13       30.55     13.71 o
  12   7  15        1.33       21.95     13.23 o
  13   7  15       28.71       34.79     14.60 o
  14   7  15       10.60       -1.60     14.06 o
  15   7  15       86.35       78.22     17.04 o
   0   8  15       76.69      164.00     24.55 o
   1   8  15      141.17      179.92     16.18 o
   2   8  15        2.69        6.54     11.36 o
   3   8  15       22.12       34.35     12.22 o
   4   8  15        5.37        9.70     13.21 o
   5   8  15       16.35       -8.62     10.91 o
   6   8  15       14.37       -4.83     11.52 o
   7   8  15        4.64       15.02     11.38 o
   8   8  15       14.61       20.83     11.81 o
   9   8  15        9.15       -2.80     11.23 o
  10   8  15        0.06        5.71     13.45 o
  11   8  15       39.74       68.74     18.16 o
   0   0  16      516.47      620.55     46.88 o
   1   0  16      833.55      784.41     35.49 o
   2   0  16        5.88       34.76     16.52 o
   3   0  16       32.99        7.75     14.93 o
   4   0  16       24.46        8.81     14.93 o
   5   0  16      329.63      344.13     26.01 o
   6   0  16        0.07        4.35     14.93 o
   7   0  16       29.36       40.18     20.09 o
   8   0  16       46.25       52.21     18.10 o
   9   0  16       42.00       30.93     16.52 o
  10   0  16        0.57      -14.33     14.93 o
  11   0  16        0.31      -14.93     14.93 o
  12   0  16      263.01      251.46     30.13 o
  13   0  16       18.03       13.50     16.52 o
  14   0  16      155.73      211.19     24.12 o
  15   0  16      225.80      286.00     26.69 o
  16   0  16        9.33       20.46     18.74 o
  17   0  16      106.76       88.50     21.93 o
  18   0  16       13.24       40.98     19.31 o
  19   0  16       38.35       26.79     24.55 o
  20   0  16       72.50       84.82     29.02 o
  21   0  16        0.31      -13.39     24.55 o
  22   0  16        2.72        2.23     26.79 o
   1   1  16      285.55      297.01     17.27 o
   2   1  16      114.20      158.54     14.20 o
   3   1  16      118.92      106.89     13.57 o
   4   1  16       98.55       70.07     12.13 o
   5   1  16        5.07       -4.21      9.95 o
   6   1  16        0.12       -9.73      9.73 o
   7   1  16       19.47        8.17     10.38 o
   8   1  16       51.00       51.75     12.13 o
   9   1  16       96.27      107.50     13.96 o
  10   1  16        9.80        6.39     10.85 o
  11   1  16       68.93       62.70     13.09 o
  12   1  16      102.80       98.46     21.33 o
  13   1  16        2.10       -1.75     11.52 o
  14   1  16       84.85       90.96     14.44 o
  15   1  16       94.10       95.39     15.14 o
  16   1  16       10.75       13.81     14.44 o
  17   1  16       32.71       18.43     14.57 o
  18   1  16       29.34       36.34     21.19 o
  19   1  16       12.92       24.74     16.35 o
  20   1  16        2.13       15.54     15.66 o
  21   1  16        0.43      -17.36     17.36 o
  22   1  16        0.42       -0.39     18.10 o
   0   2  16      233.00      193.33     17.58 o
   1   2  16       57.86       65.14     11.16 o
   2   2  16       31.81       20.33     10.85 o
   3   2  16       56.87       58.70     11.68 o
   4   2  16        8.11        6.45      9.95 o
   5   2  16        4.39        6.17     10.56 o
   6   2  16       44.13       29.56     11.32 o
   7   2  16        4.69      -10.29     10.29 o
   8   2  16       54.64       29.25     11.58 o
   9   2  16        0.27        1.59     10.56 o
  10   2  16      127.31      144.50     14.70 o
  11   2  16       16.09       18.97     11.90 o
  12   2  16       21.67        6.35     13.28 o
  13   2  16        3.51       -3.96     12.76 o
  14   2  16       10.09        0.39     13.60 o
  15   2  16        6.08      -11.16     13.14 o
  16   2  16       33.88       18.52     14.90 o
  17   2  16      136.15      134.15     19.10 o
  18   2  16       61.00       72.77     17.38 o
  19   2  16       63.07       83.71     19.73 o
  20   2  16       48.28       56.97     17.67 o
  21   2  16       76.46      118.16     19.57 o
  22   2  16      103.15      135.04     31.83 o
   1   3  16       54.21       61.10     10.11 o
   2   3  16       22.09       14.55      9.14 o
   3   3  16       12.22        9.16      9.35 o
   4   3  16        3.06       -3.60     12.59 o
   5   3  16       80.78       86.23     11.76 o
   6   3  16        5.85       13.82     10.85 o
   7   3  16       31.92       31.48     13.14 o
   8   3  16        0.67        9.81     12.41 o
   9   3  16       21.74       20.83     12.76 o
  10   3  16       18.07        9.89     12.85 o
  11   3  16       47.10       29.51     21.45 o
  12   3  16       20.61        2.73     13.45 o
  13   3  16        1.55      -11.28     12.37 o
  14   3  16       47.76       17.58     14.76 o
  15   3  16      119.40       85.02     16.97 o
  16   3  16        8.04        3.06     14.06 o
  17   3  16       22.42       39.97     15.92 o
  18   3  16       19.24        0.81     14.76 o
  19   3  16        5.83       -6.20     14.81 o
  20   3  16        3.58       17.68     15.92 o
  21   3  16        0.97       20.59     17.48 o
   0   4  16       39.57       37.10     16.52 o
   1   4  16       44.68       35.98     11.68 o
   2   4  16        0.00        4.84      9.35 o
   3   4  16       83.99       91.89     11.55 o
   4   4  16       75.87       63.38     12.36 o
   5   4  16        9.36       10.24     10.45 o
   6   4  16       59.74       56.93     13.85 o
   7   4  16       83.97       78.38     19.33 o
   8   4  16        0.00        4.60     10.45 o
   9   4  16        1.18        4.78     12.41 o
  10   4  16        0.83      -11.12     17.35 o
  11   4  16        0.01       -4.91     12.13 o
  12   4  16        7.79        8.06     13.45 o
  13   4  16       25.07       37.95     14.76 o
  14   4  16        0.33       24.43     15.75 o
  15   4  16       19.59       -2.21     13.71 o
  16   4  16        2.16      -13.04     13.04 o
  17   4  16       26.76       19.79     22.03 o
  18   4  16        0.25        7.63     37.95 o
  19   4  16       32.84       26.34     18.57 o
  20   4  16        7.80       46.70     19.80 o
   1   5  16        8.52       10.40     10.56 o
   2   5  16        0.62        1.72     10.77 o
   3   5  16        1.82       13.96     11.26 o
   4   5  16       32.43       36.86     11.73 o
   5   5  16        3.13       -8.12     11.92 o
   6   5  16       23.33        4.27     11.08 o
   7   5  16       42.30       24.71     13.14 o
   8   5  16       11.02       13.06     15.34 o
   9   5  16       16.61       17.48     13.45 o
  10   5  16        1.31       15.31     12.71 o
  11   5  16        8.60        9.15     15.55 o
  12   5  16        0.00       13.07     16.07 o
  13   5  16        0.64        6.06     16.07 o
  14   5  16        6.24       -7.59     14.86 o
  15   5  16        9.07      -13.39     16.07 o
  16   5  16       64.42       55.80     22.32 o
  17   5  16        9.38       17.11     18.16 o
  18   5  16        5.19       17.30     18.16 o
   0   6  16      384.15      481.55     32.10 o
   1   6  16      136.90      168.65     15.52 o
   2   6  16       94.63      115.01     17.08 o
   3   6  16      106.01      135.78     15.33 o
   4   6  16      108.06      128.01     20.94 o
   5   6  16       76.16       77.82     15.70 o
   6   6  16       16.16        6.70     11.38 o
   7   6  16        6.98       -2.20     12.24 o
   8   6  16       10.92       14.89     13.45 o
   9   6  16       10.10        2.63     13.45 o
  10   6  16       20.12       18.67     14.06 o
  11   6  16        2.67        7.65     12.99 o
  12   6  16       28.48       45.25     18.97 o
  13   6  16        0.39        6.17     15.21 o
  14   6  16       56.36       51.15     18.16 o
  15   6  16        4.78       14.51     16.52 o
   1   7  16       25.81       57.27     13.23 o
   2   7  16       39.75       42.47     12.87 o
   3   7  16      105.59      131.06     15.15 o
   4   7  16        9.81       -3.67     12.15 o
   5   7  16        0.27      -10.74     10.74 o
   6   7  16       14.81        4.84     11.48 o
   7   7  16        0.89        8.80     12.20 o
   8   7  16        5.83       -6.32     11.79 o
   9   7  16       42.02       28.30     14.76 o
  10   7  16        0.35        0.99     13.45 o
  11   7  16        0.00       -7.14     13.78 o
  12   7  16        2.03        5.06     14.06 o
   0   8  16       75.57       76.57     39.06 o
   1   8  16       32.72       41.88     13.04 o
   2   8  16        0.06       -3.26     11.53 o
   3   8  16        1.84       -2.99     11.68 o
   4   8  16        0.19       -6.25     11.53 o
   5   8  16       26.03        2.75     12.35 o
   1   1  17       46.99       84.31     13.09 o
   2   1  17       17.77       26.62     11.97 o
   3   1  17       34.97       49.67     12.28 o
   4   1  17       19.50       23.07     11.68 o
   5   1  17       13.24       -4.59     10.85 o
   6   1  17        0.01      -10.56     10.56 o
   7   1  17        6.86      -10.19     10.19 o
   8   1  17       16.27        6.01     12.12 o
   9   1  17        2.16       -7.85     11.08 o
  10   1  17        5.43       -2.66     11.68 o
  11   1  17        0.34      -11.32     11.32 o
  12   1  17       14.93       19.41     12.65 o
  13   1  17       56.12       64.69     14.33 o
  14   1  17       15.91       -3.42     14.06 o
  15   1  17       14.31        7.77     21.84 o
  16   1  17       21.20       28.64     15.66 o
  17   1  17       67.03       61.76     17.79 o
  18   1  17        6.33       13.60     15.66 o
  19   1  17        0.75        0.02     15.66 o
  20   1  17        3.32        5.14     35.72 o
   0   2  17        7.29       23.44     15.78 o
   1   2  17      104.17      121.63     15.47 o
   2   2  17       33.12       41.67     14.82 o
   3   2  17       26.42       27.63     15.79 o
   4   2  17        1.59       -1.27     10.85 o
   5   2  17       14.38      -10.56     10.56 o
   6   2  17       42.89       63.64     13.09 o
   7   2  17        3.62      -10.77     10.77 o
   8   2  17        0.75      -11.08     11.08 o
   9   2  17        9.71        9.03     11.52 o
  10   2  17       16.15       26.23     15.65 o
  11   2  17        1.80       -7.14     12.76 o
  12   2  17        0.23       11.44     13.45 o
  13   2  17       14.53        8.93     14.44 o
  14   2  17        1.78       -6.46     13.45 o
  15   2  17        0.08       -7.72     14.35 o
  16   2  17       94.71       68.92     17.58 o
  17   2  17        3.92        2.46     16.20 o
  18   2  17       20.87       14.52     18.68 o
  19   2  17       49.15       26.38     16.73 o
   1   3  17        0.00       -0.40      9.70 o
   2   3  17        1.82        5.37     10.85 o
   3   3  17       43.30       48.49     12.20 o
   4   3  17        1.08        2.93     11.08 o
   5   3  17       16.73        5.05     12.76 o
   6   3  17        7.77      -12.13     12.13 o
   7   3  17       19.48       13.39     13.14 o
   8   3  17       11.46       28.76     14.27 o
   9   3  17        0.19       -9.68     12.13 o
  10   3  17        7.66       10.08     13.14 o
  11   3  17        7.98        9.69     14.06 o
  12   3  17        0.00      -15.94     15.94 o
  13   3  17       16.53       12.55     14.90 o
  14   3  17        0.51      -13.45     13.45 o
  15   3  17        0.74        9.44     15.18 o
  16   3  17       15.61       12.28     16.43 o
  17   3  17        6.48      -15.03     15.03 o
  18   3  17       10.02       -5.93     16.07 o
   0   4  17       12.57       -8.58     35.72 o
   1   4  17        2.75        2.41     11.08 o
   2   4  17       12.31       -1.99     11.08 o
   3   4  17        7.43       25.87     11.60 o
   4   4  17        0.25        6.38     12.76 o
   5   4  17       89.82      131.26     19.68 o
   6   4  17       50.47       45.63     33.48 o
   7   4  17       16.55       19.13     16.07 o
   8   4  17       13.42       16.05     16.52 o
   9   4  17       25.30       31.25     17.15 o
  10   4  17        0.53        4.78     21.21 o
  11   4  17       39.55       10.20     16.07 o
  12   4  17       52.29       24.00     18.16 o
  13   4  17        4.35        6.29     16.52 o
  14   4  17        7.82      -11.16     16.07 o
  15   4  17        4.60      -11.16     24.55 o
  16   4  17       16.58        2.50     19.31 o
  17   4  17        2.22       -3.35     18.16 o
   1   5  17        0.21       18.51     11.73 o
   2   5  17       90.10       84.12     14.14 o
   3   5  17        1.40      -11.08     11.08 o
   4   5  17       15.86       10.42     11.68 o
   5   5  17       11.74       -2.21     13.67 o
   6   5  17       13.29       12.46     13.45 o
   7   5  17       12.45      -13.94     13.94 o
   8   5  17        1.48        0.22     15.55 o
   9   5  17        0.97       14.20     17.15 o
  10   5  17       22.39       43.63     17.15 o
  11   5  17        7.16        8.71     20.09 o
  12   5  17        0.10      -10.20     16.07 o
  13   5  17       17.58        9.33     17.15 o
  14   5  17       26.75       24.55     18.16 o
  15   5  17        6.67       -4.67     34.60 o
   0   6  17       44.64       54.73     19.31 o
   1   6  17       21.60       31.13     13.53 o
   2   6  17       26.26       31.83     12.51 o
   3   6  17        0.44        2.07     11.52 o
   4   6  17        0.04       10.75     11.90 o
   5   6  17        1.73        6.07     12.02 o
   6   6  17        0.28       -3.66     14.73 o
   7   6  17        1.62       -1.74     13.45 o
   8   6  17        0.80      -14.75     14.75 o
   9   6  17        0.25       -5.52     14.44 o
  10   6  17       22.15       34.55     17.69 o
  11   6  17        0.11      -12.48     16.52 o
  12   6  17       10.02       10.25     16.52 o
   1   7  17      154.36      179.40     17.40 o
   2   7  17        3.89        9.36     14.82 o
   3   7  17       38.10       26.96     15.47 o
   4   7  17       21.17        4.53     12.82 o
   5   7  17        7.29       -6.74     16.11 o
   6   7  17        1.90       -8.90     12.04 o
   7   7  17        8.23        6.70     29.02 o
   0   0  18        0.59       13.39     24.55 o
   1   0  18      216.97      222.52     26.79 o
   2   0  18       26.99       22.32     17.36 o
   3   0  18       58.61       91.41     39.06 o
   4   0  18       16.28       15.52     16.52 o
   5   0  18        4.11      -15.78     15.78 o
   6   0  18       39.46       29.31     18.10 o
   7   0  18        1.27       -1.62     17.15 o
   8   0  18        7.28       14.46     18.10 o
   9   0  18       19.28       11.94     18.10 o
  10   0  18       81.69       85.74     36.83 o
  11   0  18       74.33       75.89     21.93 o
  12   0  18       61.56      104.66     23.52 o
  13   0  18       66.23       64.61     34.60 o
  14   0  18      100.63      148.41     24.43 o
  15   0  18       83.34      122.35     33.48 o
  16   0  18        0.86      -13.39     24.55 o
  17   0  18        8.58       -2.23     26.79 o
  18   0  18       31.75       66.97     31.25 o
   1   1  18       94.00       79.89     14.14 o
   2   1  18       53.71       61.54     13.65 o
   3   1  18      127.32      153.49     15.88 o
   4   1  18        0.00        3.12     11.90 o
   5   1  18       14.14        4.12     12.20 o
   6   1  18        5.48        9.26     11.97 o
   7   1  18        4.41       -0.98     11.97 o
   8   1  18       12.14        2.72     12.45 o
   9   1  18       11.09       11.26     13.09 o
  10   1  18        2.40        4.33     12.45 o
  11   1  18        0.29       -4.96     12.45 o
  12   1  18        0.06      -12.20     12.20 o
  13   1  18       15.04       32.17     15.36 o
  14   1  18       43.92       54.42     16.65 o
  15   1  18        6.85      -15.02     15.02 o
  16   1  18       13.67        0.47     15.86 o
  17   1  18        1.68       -2.34     15.41 o
   0   2  18       98.81      140.42     29.02 o
   1   2  18       96.62       92.41     14.38 o
   2   2  18        0.09        7.25     12.28 o
   3   2  18       19.48       19.64     12.20 o
   4   2  18       88.24       97.47     14.77 o
   5   2  18      131.93      185.13     17.00 o
   6   2  18        1.99        3.94     12.02 o
   7   2  18        1.54        0.36     12.45 o
   8   2  18       60.71       67.85     14.29 o
   9   2  18       14.86       23.87     15.36 o
  10   2  18        4.64        0.22     14.06 o
  11   2  18       12.00       20.94     15.00 o
  12   2  18       42.08       25.55     15.86 o
  13   2  18        9.96      -11.04     14.90 o
  14   2  18       24.20       16.54     19.68 o
  15   2  18        0.03       12.55     16.65 o
  16   2  18        0.43      -13.58     15.66 o
  17   2  18      100.71      106.91     19.99 o
   1   3  18        0.91       -8.61     11.68 o
   2   3  18        0.12       -5.72     13.28 o
   3   3  18        0.38       15.10     13.60 o
   4   3  18       91.58       87.70     16.29 o
   5   3  18        1.89       19.35     14.18 o
   6   3  18       70.05       91.04     17.05 o
   7   3  18       26.30        6.70     14.44 o
   8   3  18       10.17        9.50     14.06 o
   9   3  18        2.66       -4.42     13.45 o
  10   3  18      121.59      167.44     19.64 o
  11   3  18       11.81       28.75     21.11 o
  12   3  18        0.24       10.60     14.76 o
  13   3  18       12.12       11.27     14.60 o
  14   3  18       31.50       30.55     16.36 o
  15   3  18        0.03      -11.97     18.22 o
  16   3  18        0.94      -17.15     17.15 o
   0   4  18       22.28       53.57     24.55 o
   1   4  18       54.85       54.25     18.10 o
   2   4  18        0.00        4.46     15.78 o
   3   4  18        0.73        7.51     17.15 o
   4   4  18       39.71       50.22     18.94 o
   5   4  18        5.32        8.73     17.15 o
   6   4  18        4.02       20.09     17.36 o
   7   4  18        0.02      -10.60     15.55 o
   8   4  18        8.37       22.41     18.74 o
   9   4  18        3.85       -7.65     16.07 o
  10   4  18        2.98       24.46     17.86 o
  11   4  18        0.06      -16.07     16.07 o
  12   4  18        7.66        0.10     17.69 o
  13   4  18        3.87        8.74     24.55 o
  14   4  18        3.56       12.09     18.16 o
   1   5  18       25.21       50.58     13.57 o
   2   5  18       58.89       71.66     14.70 o
   3   5  18       15.11       18.42     13.87 o
   4   5  18       26.35       21.21     17.36 o
   5   5  18        0.14        5.85     16.52 o
   6   5  18       26.16       29.50     17.69 o
   7   5  18        9.43       13.19     17.15 o
   8   5  18        0.01       22.12     17.15 o
   9   5  18       37.98       43.53     18.74 o
  10   5  18       35.64        9.13     26.79 o
  11   5  18        0.15      -11.77     16.52 o
   0   6  18       28.64       72.68     21.26 o
   1   6  18       35.19       64.83     19.33 o
   2   6  18        0.06       18.28     13.25 o
   3   6  18       27.73       21.79     17.72 o
   4   6  18        1.33        3.59     13.04 o
   5   6  18       22.17        5.19     15.03 o
   6   6  18        0.19      -15.55     15.55 o
   1   1  19      156.05      149.08     16.94 o
   2   1  19       44.57       37.99     13.92 o
   3   1  19      113.08      132.23     16.15 o
   4   1  19        0.53        3.62     13.09 o
   5   1  19        9.15        5.02     15.47 o
   6   1  19        2.57       -7.02     12.65 o
   7   1  19        0.23       -0.29     12.45 o
   8   1  19        2.65        7.81     12.80 o
   9   1  19        1.98      -12.65     12.65 o
  10   1  19        0.65        4.65     14.14 o
  11   1  19        3.88       10.95     15.92 o
  12   1  19        0.07      -15.69     16.32 o
  13   1  19        1.03      -12.22     16.07 o
  14   1  19        9.52        8.43     16.65 o
   0   2  19        0.21       19.60     18.10 o
   1   2  19        3.41        9.13     13.09 o
   2   2  19        1.54       16.57     13.32 o
   3   2  19        0.55        5.32     12.53 o
   4   2  19       15.83       31.14     13.32 o
   5   2  19       29.23       23.82     16.11 o
   6   2  19        7.81       26.47     15.75 o
   7   2  19        5.45       -0.04     14.76 o
   8   2  19        8.90       13.41     15.36 o
   9   2  19        2.62        3.09     15.00 o
  10   2  19        1.05       -7.38     14.35 o
  11   2  19        1.60        8.04     16.20 o
  12   2  19       11.48       14.26     16.07 o
  13   2  19        1.48      -12.86     15.66 o
   1   3  19        2.40       12.28     17.36 o
   2   3  19       48.14       40.18     27.90 o
   3   3  19       13.26       14.05     15.00 o
   4   3  19        0.78        4.38     14.06 o
   5   3  19       16.99       11.55     15.00 o
   6   3  19        9.74       -7.95     14.44 o
   7   3  19        0.67       12.01     15.00 o
   8   3  19        3.74       -1.79     15.89 o
   9   3  19        0.80       26.85     16.29 o
  10   3  19       13.63       21.88     15.75 o
  11   3  19        0.63        6.00     16.07 o
  12   3  19       18.40       12.85     16.73 o
   0   4  19        2.92        8.93     24.55 o
   1   4  19        2.69       18.97     18.94 o
   2   4  19        0.22       -1.12     17.36 o
   3   4  19        7.58       -2.23     17.36 o
   4   4  19       41.77       62.50     20.52 o
   5   4  19        0.06       13.68     18.10 o
   6   4  19        0.13       10.09     18.10 o
   7   4  19      109.96      175.87     31.25 o
   8   4  19       98.17       99.12     22.85 o
   9   4  19        0.64       35.03     20.34 o
   1   5  19       20.98       27.90     18.94 o
   2   5  19       14.91       23.44     18.94 o
   3   5  19        1.50        0.29     23.44 o
   4   5  19        0.92       26.79     18.94 o
   0   0  20      141.38      120.54     33.48 o
   1   0  20       59.74       42.41     22.10 o
   2   0  20       48.02       73.20     22.85 o
   3   0  20       16.25       53.90     21.26 o
   4   0  20        1.93       29.71     20.34 o
   5   0  20        7.28       38.29     20.34 o
   6   0  20       34.88       25.55     31.25 o
   7   0  20        2.88        2.23     19.68 o
   8   0  20      107.16      122.53     25.11 o
   9   0  20        0.00       22.84     20.34 o
   1   1  20        0.85        5.36     13.09 o
   2   1  20       29.71       27.07     14.14 o
   3   1  20       21.09       47.94     15.57 o
   4   1  20        3.01       10.18     13.92 o
   5   1  20        1.73       -0.87     13.32 o
   6   1  20        4.07       21.03     14.44 o
   7   1  20       27.27       24.65     17.69 o
   8   1  20        0.03       12.18     14.77 o
   9   1  20       23.25       13.75     17.05 o
   0   2  20       17.95       16.79     19.68 o
   1   2  20       39.18       67.86     15.04 o
   2   2  20        1.41      -12.80     12.80 o
   3   2  20        5.51       17.50     16.29 o
   4   2  20        2.60        3.95     16.96 o
   5   2  20        0.05        6.43     15.36 o
   6   2  20        3.61        5.17     15.86 o
   7   2  20        0.17      -15.36     15.36 o
   8   2  20        0.53        0.38     15.75 o
   1   3  20        0.19      -11.16     17.36 o
   2   3  20        0.21       22.32     18.94 o
   3   3  20        3.94        6.34     19.68 o
   4   3  20        4.93        6.70     18.94 o
   5   3  20        4.32        1.95     18.74 o
 
